# Supplementary material for: Decision-related feedback in visual cortex lacks spatial selectivity
Source: Nat Commun. 2021 Jul 22;12:4473. doi: 10.1038/s41467-021-24629-0 (PMC8298450; doi:10.1038/s41467-021-24629-0)
Supplement: Supplementary file 4 — Source Data [file 41467_2021_24629_MOESM4_ESM.xlsx]

## Sheet: Figure 1
PANEL K	X: disparity	-0.5	-0.4	-0.36	-0.27	-0.25	-0.2	-0.125	-0.12	-0.1	-0.09	-0.07	-0.06	-0.05	-0.04	-0.03	0	0.03	0.04	0.05	0.06	0.07	0.09	0.1	0.12	0.125	0.2	0.25	0.27	0.36	0.4	0.5
	Y: Relevant % far choice	1.88679				0		10.3448					15			29.8507	45.9459	52.6316			52.5424					72.7273		92				98.1481
		0				0		8.64198					32.4675				63.3803				71.0843					96.9697		100				100
			0				0			19.4175				43.4783			62.5			75.4237				85.4839			92.5926				98.3333
		0				0		12.1622					28.0702			43.9394	55.7895	70.9677			63.6364					88.5246		94.9153				97.561
		0				2.43902		7.46269					32.8767			40.9091	56.1404	60			70.9677					84.6154		100				97.3684
		0				0		10.2041					35.7143			40.5405	59.7826	74.359			75.2941					89.1566		95.6044				97.5
		0				0		6.66667					25.6098			50	52.8302	70.2703			70.6522					92.3077		100				100
		0				0		9.09091					12.2807			42.4242	56.4356	46.6667			72.5806					92.6829		96.6667				92.3077
		0				6.89655		27.1186					46.0317			40	74.3802	61.5385			79.6875					88.6792		98.2456				92.5926
		3.0303				0		15.873					22.6667			55.1724	55.4745	65.625			81.5385					87.2727		96				96.875
					0						39.2308					59.8214	61.9658	83.3333					90.9091						99.1304
					0						28.0702					61.8182	64.2857	74.1379					70.2128						89.7959
					1.5625						11.8644					33.3333	55.3191	51.6129					68.254						100
					0						15.4762					29.7872	29.697	47.9167					70.8333						93.75
					1.23457						20.6897					42.2222	58.3851	55.2941					63.8889						94.6237
					0						29.8246					45.7627	67.2269	61.9048					87.3016						94.7368
					0						12.9032					29.0909	49.1525	51.6129					69.0909						95.5556
					3.1746						13.6364					24.5614	46.0993	55.8824					60						92.4528
				0					25						41.0959		66.6667		72.7273						97.5309					94.1176
					0						6.12245					31.068	51.6279	60.6299					74.2857						94.382
					0						10					39.2405	44.9664	67.8571					76.9231						100
					0.793651						24.3243					36.036	54.5455	68.8525					82.0896						98.0952
					0						19.3182					45.2381	52.4324	63.4146					62.7907						100
					0						26.3736					48.4848	66.5116	75.2475					81.6327						97.4576
					0						5.19481					32.9114	58.046	60.2564					63.8889						94.4444
					5.60748						28.125					56.4356	64.8889	74.7573					86.6667						94.5455
					0						9.09091					48.4848	60.119	68.1159					77.2727						93.5897
					1.96078						25					39.5833	68.3673	68.6275					83.3333						97.8723
					0						13.1579					19.2982	46.4567	47.7612					73.1707						97.7273
					0						22.0779					44.2623	39.823	54.2169					73.2143						95.8904
					2.89855						31.746					39.1304	66.3462	62.8571					73.9726						93.8776
					0						12.2449					50	57.6	70.2128					86.7925						95.5224
					5						10.6383					31.7073	55.5556	53.8462					72.5						96.1538
					0							27.1845					57.0755					71.6049							99.1071
					0.699301							17.5573					56.0714					74.4526							94.2675
					0							42.8571					69.3333					67.6471							97.7778
					1.88679							31.25					54.2254					71.4286							95.9184
					2.5							34.3284					69.6078					85.0746							98.2143
					0							25.7143					54.5455					70							94.7368
					0							42.3077					74.1117					86.7925							96.1538
					0							22.6415					61.7188					70							95.3846
	Relevant #trials	53				53		58					60			67	111	57			59					55		50				54
		36				98		81					77				142				83					66		76				35
			61				45			103				115			224			118				124			54				60
		35				47		74					57			66	95	62			55					61		59				41
		42				41		67					73			66	171	75			93					65		33				38
		28				89		98					84			37	184	39			85					83		91				40
		43				81		75					82			46	212	37			92					65		86				51
		24				53		55					57			33	101	30			62					41		60				26
		31				58		59					63			25	121	26			64					53		57				27
		33				24		63					75			29	137	32			65					55		25				32
					109						130					112	234	126					110						115
					60						57					55	126	58					47						49
					64						59					63	94	62					63						46
					77						84					94	165	96					96						64
					81						87					90	161	85					72						93
					54						57					59	119	63					63						57
					51						62					55	118	62					55						45
					63						66					57	141	68					50						53
				55					68						73		165		66						81					68
					111						98					103	215	127					105						89
					73						80					79	149	56					65						58
					126						111					111	231	122					134						105
					88						88					84	185	82					86						93
					100						91					99	215	101					98						118
					73						77					79	174	78					72						90
					107						96					101	225	103					105						110
					64						77					66	168	69					66						78
					51						44					48	98	51					36						47
					66						76					57	127	67					82						88
					78						77					61	113	83					56						73
					69						63					46	104	70					73						49
					58						49					52	125	47					53						67
					40						47					41	81	39					40						52
					92							103					212					81							112
					143							131					280					137							157
					44							42					75					34							45
					53							48					142					56							49
					40							67					102					67							56
					38							35					88					50							38
					97							104					197					53							52
					48							53					128					50							65
	Y: Irrelevant % far choice	34.0909				43.1034		38.9831					37.7358			33.3333	47.3684	43.9394			54.386					50.9434		46.1538				27.7778
		46.5116				52		50.7692					43.9024				52.3179				56.1644					45.3488		53.75				66.6667
			52.8302				45.4545			60.3604				51.5873			53.8793			65.873				57.5472			62.7907				60.3175
		50				68.6275		38.5714					58.209			56.8627	52.4752	46.2963			58.209					50		36.8421				53.125
		32.3529				57.5758		47.2222					51.3889			52.2727	49.6855	57.5342			48.2759					50.7937		63.0435				48.6486
		42.8571				54.5455		53.2468					53.5714			30.9524	53.3708	60			53.1646					59.6154		56.6667				55.8824
		48.6486				63.2911		51.2821					48.913			51.8519	52.2989	33.3333			52.3256					57.8431		48.4211				40.5405
		48.2759				46.6667		60					47.2727			51.6129	49.2188	68.75			50					38.8889		44.4444				40
		58.6207				53.7313		68.4932					65.4545			46.3415	51.9231	65.5172			48.2143					71.6667		55.3191				73.913
		52				68.9655		45.6522					48.7805			56.6667	61.0169	53.8462			45.9016					36.9863		67.7419				47.2222
					62.6168						56.5891					64.9254	59.447	66.0377					59.5041						68.8525
					55.5556						57.1429					49.1803	54.9618	62					54						57.6271
					33.9623						50.7692					35.7143	47.9675	41.4286					55.5556						43.3962
					34.4086						41.6667					38.806	40.5882	32.9114					40.4255						42.8571
					61.7284						49.5146					48.8095	46.6258	48.7179					46.9136						48.1013
					60.3774						65.1515					55.3846	54.5455	51.6667					54.386						62.5
					36.8421						62.5					40	46.087	44.2623					43.6364						32.2581
					29.4118						40.678					40.9836	44.4444	37.0968					51.6129						41.1765
				56.4103					59.1549						75.4098		60.6452		46.875						66.2338					58.5714
					49.5327						48.4848					43.2692	43.6893	47.8992					41.4414						48.0392
					43.4783						38.8889					42.3077	47.5524	45.1613					50						44.186
					53.3898						46.4567					52.381	50.4098	59.0476					49.5413						57.6577
					44.0476						45.2632					61.6279	49.7041	45.8333					47.7778						54.6512
					57.1429						57.1429					56.0748	59.8985	55.814					65.0943						61.2069
					51.7241						56					46.5753	47.619	42.6667					50.6667						42.2222
					53.0612						65.5462					66.6667	58.6854	63.2075					59.2593						54.5455
					58.9041						49.3506					47.0588	54.8387	49.3506					57.971						50.7246
					46.4286						61.2903					67.4419	45.679	65.9574					53.6585						57.7778
					45.2055						42.1875					56.7164	36.9427	51.2821					49.1803						50.7937
					45.4545						47.0588					39.3443	41.3534	46.2687					51.3158						49.1525
					45.4545						37.2549					56.8966	59.6774	57.8125					57.1429						50
					53.0612						54.2373					54.717	53.6585	58.3333					60.3448						48.9796
					54.5455						44.6809					48.9362	43.038	45.098					55.8824						55.2632
					49.0566							57.6923					54.5455					56.383							45.9184
					49.2188							50.7042					51.5901					53.2847							48.7342
					53.8462							59.4595					63.0952					56.5217							44.1176
					44.2308							57.7778					49.1667					58.8235							50.7937
					63.4615							61.1111					63.3663					65.3846							58.1818
					33.3333							59.5238					45.2381					55.5556							66.6667
					50.8929							53.7037					63.0303					52.8571							62.5
					48.1481							53.4483					58.6207					55							53.5714
	Irrelevant #trials	44				58		59					53			54	114	66			57					53		65				54
		43				75		65					82				151				73					86		80				39
			53				44			111				126			232			126				106			43				63
		32				51		70					67			51	101	54			67					70		57				32
		34				33		72					72			88	159	73			87					63		46				37
		42				88		77					84			42	178	40			79					104		90				34
		37				79		78					92			54	174	36			86					102		95				37
		29				60		40					55			31	128	16			54					54		45				30
		29				67		73					55			41	104	29			56					60		47				23
		25				29		46					82			30	118	39			61					73		31				36
					107						129					134	217	106					121						122
					45						56					61	131	50					50						59
					53						65					42	123	70					45						53
					93						96					67	170	79					94						77
					81						103					84	163	78					81						79
					53						66					65	99	60					57						72
					57						48					50	115	61					55						62
					51						59					61	135	62					62						68
				78					71						61		155		64						77					70
					107						99					104	206	119					111						102
					69						72					52	143	62					76						86
					118						127					126	244	105					109						111
					84						95					86	169	96					90						86
					98						112					107	197	86					106						116
					87						75					73	168	75					75						90
					98						119					93	213	106					108						110
					73						77					68	155	77					69						69
					56						62					43	81	47					41						45
					73						64					67	157	78					61						63
					77						68					61	133	67					76						59
					66						51					58	124	64					63						48
					49						59					53	123	60					58						49
					44						47					47	79	51					34						38
					106							104					198					94							98
					128							142					283					137							158
					39							37					84					46							34
					52							45					120					68							63
					52							72					101					52							55
					39							42					84					36							48
					112							108					165					70							48
					54							58					116					60							56
	Fit relevant (X)	-0.5	-0.49	-0.48	-0.47	-0.46	-0.45	-0.44	-0.43	-0.42	-0.41	-0.4	-0.39	-0.38	-0.37	-0.36	-0.35	-0.34	-0.33	-0.32	-0.31	-0.3	-0.29	-0.28	-0.27	-0.26	-0.25	-0.24	-0.23	-0.22	-0.21	-0.2	-0.19	-0.18	-0.17	-0.16	-0.15	-0.14	-0.13	-0.12	-0.11	-0.1	-0.09	-0.08	-0.07	-0.06	-0.05	-0.04	-0.03
	Fit relevant (Y)	0.00344043	0.00481952	0.00670954	0.00928291	0.0127639	0.0174418	0.0236875	0.0319718	0.0428887	0.0571812	0.0757709	0.0997924	0.130631	0.169962	0.219799	0.282537	0.361	0.45849	0.578833	0.726418	0.906232	1.12389	1.38563	1.69834	2.06951	2.50719	3.01995	3.61674	4.30683	5.09958	6.00435	7.03023	8.18586	9.47916	10.9171	12.5055	14.2486	16.149	18.2075	20.4226	22.7907	25.306	27.9602	30.7426	33.6405	36.639	39.7214	42.8695
	Binned irrelevant (X)	-0.5	-0.27	-0.07	0	0.07	0.27	0.5
	Binned irrelevant (Y)	45.0794	50.8515	51.9441	51.8494	52.7489	52.4019	48.4472
PANEL L	Kernel relevant	-0.00262127	0.00217462	-0.00105391	0.00236006
		0.00927147	0.0109031	0.00414561	-2.94856e-05
		0.0104425	0.00573487	0.0107273	0.00394419
		0.00965978	0.00729686	0.00495663	0.00539551
		0.00817086	0.00716552	0.00208865	0.00695385
		-0.00639386	-0.00575236	-0.00204046	-0.00339932
		-0.00759403	-0.00293782	-0.00899112	-0.00253925
		-0.00850454	-0.00563816	-0.00553782	-0.0047472
		-0.00404296	-0.00767911	-0.00490049	-0.0033791
		-0.00654854	-0.00551584	-0.00400649	-0.00340515
		-0.00755684	-0.00856096	-0.00476933	-0.00590792
	Kernel irrelevant	0.00384157	0.000676637	0.00407341	0.00175072
		0.0019482	-0.0023748	-0.000264111	-0.00190192
		-0.00173098	0.00215479	0.000505632	0.000667295
		0.0014528	0.00342959	-0.000459399	-0.00326515
		-0.000770484	-0.00220539	-0.000944526	0.00395234
		-0.00136551	0.000933487	0.000186692	-0.000109825
		0.000936541	-0.000155922	-0.00102064	-0.000698643
		-0.0029364	-0.000975202	0.00141509	0.000524645
		-0.000937239	0.00209539	-0.00513098	0.00168301
		0.00135623	-0.00161081	-0.00228352	-0.00329414
		0.000824668	-0.00262808	0.00173113	-0.000198477
PANEL M	X: disparity	-0.8	-0.5	-0.4	-0.36	-0.2	-0.18	-0.1	-0.09	0	0.09	0.1	0.18	0.2	0.36	0.4	0.5	0.8
	Y: Relevant % far choice				0.70922		4.19162		23.4568	62.1324	72.6415		85.4839		88.189
		0		0		8.10811		24.3902		43.2927		59.0909		79.2793		89.3617		88.6792
		4.34783		0		8.69565		22.7273		32.7957		56.4103		76.7857		91.5094		88.8889
		5.55556		2.0202		8.57143		20.5479		54.6341		70		82.8571		82.4561		95
		3.57143		4.25532		2.91262		15.8537		43.3498		57.2727		64.2857		72.8155		72.7273
				0.990099		6.42202		30.8511		45.993		78.3069		89.3855		88.3436
					0		6.36364		20.8633	61.3281	66.9118		81.6327		86
					0.862069		1.76991		18.1818	48.5106	76.0274		76.6667		87.1795
			0		0		0.943396		18.5185	44.3299	61.3208		74.7253		71.2		77.7778
					0		3.33333		33.3333	55.6034	72.3404		82.9787		90.2256
					0.540541		3.16456		37.9518	58.6957	78.3133		84.1463		90
					1.76991		5.55556		18.4783	51.9149	68.3333		89.781		90.0826
					0.502513		2.18579		29.2135	55.2817	74.7253		86.1111		91.3043
					0		7.46269		24.7863	51.5358	73.494		81.8792		87.7907
					0		4.42478		24.0876	59.6296	73.1884		90.3226		91.0345
					2.38095		8.54701		19.7802	46.2264	64.486		75.4545		89
					0		1.25		13.6364	45.3202	73.8095		86.8687		90.2913
					0		3.4188		21.1864	58.2759	76		83.2215		93.1818
					0.806452		2.4		19.8276	63.7615	73.4375		90		88.7218
					0		4.16667		53.3333	60.7143	75		74.4186		96.4286
					0		7.69231		51.3158	56.1644	71.831		83.4862		85.1852
					0		9.18367		37.7551	53.3333	66.1765		85.4839		80.5195
					0		21.0526		46.3415	63.2653	68.1818		80.9524		86.3636
					1.14943		15.4762		36.6337	51.9417	67.0213		86.1386		86.5385
					1.1236		2.85714		22.449	46.0227	69.2308		79.2208		88.8889
					0		8		18.5185	62.6506	87.6543		83.4711		89.6552
	Relevant #trials				141		167		162	272	106		124		127
		15		27		37		41		164		110		111		94		53
		23		33		46		44		186		117		112		106		36
		36		99		105		73		205		100		105		114		40
		28		94		103		82		203		110		84		103		44
				101		109		94		287		189		179		163
					114		110		139	256	136		147		150
					116		113		110	235	146		120		117
			27		97		106		81	194	106		91		125		27
					122		120		102	232	141		141		133
					185		158		166	276	83		82		110
					113		108		92	235	120		137		121
					199		183		178	284	91		108		92
					122		134		117	293	166		149		172
					138		113		137	270	138		155		145
					84		117		91	212	107		110		100
					82		80		88	203	84		99		103
					132		117		118	290	150		149		132
					124		125		116	218	128		110		133
					28		24		30	56	28		43		28
					83		78		76	146	71		109		81
					127		98		98	180	68		62		77
					34		38		41	49	22		21		22
					87		84		101	206	94		101		104
					89		70		98	176	78		77		90
					102		75		81	166	81		121		87
	Y: Irrelevant % far choice				47.5		45.9119		40.3846	45.1613	54.2857		44.3548		51.7241
		36.3636		54.5455		57.4468		66.6667		58.3942		58.0357		61.8182		51.9231		49.1228
		46.1538		38		61.2245		40.9091		51.2346		51.2605		40.678		60.9091		65.7895
		58.3333		38.6364		50.4274		54.8077		45.6731		54.3478		53.6842		44.8598		46.6667
		20.5882		31.8681		37.963		39.8058		39.521		45.9459		40.9524		43.75		36.1111
				52.5424		51.6484		67.0455		56.1151		52.381		56.9149		53.4031
					51.7544		48.6301		49.6183	50.1832	51.1811		51.1111		53.1746
					45.7627		48.0392		47.1545	49.7976	46.7742		35.3846		47.7876
			26.3158		35.0515		34.9515		53.6082	39.196	46.7391		39.8148		38.1356		42.8571
					60.9589		55.7143		50.8333	47.9821	45.9459		47.3282		48.3333
					40.8805		43.1953		41.7112	40.1434	46.5116		59.1398		47.1264
					53.4884		51.5464		49.0741	46.8182	52.9412		43.6508		53.5433
					40.566		37.3684		37.8641	41.4286	45.3333		43.038		43.0108
					54.4828		54.0323		47.619	51.0949	54.1401		48.6301		45.3237
					52.8986		44.8718		53.9568	54.4747	51.7986		54.0146		52.3077
					50.9091		42.3077		50.4762	41.2371	48.1818		38.2979		45.1923
					41.573		44.0367		40	41.989	41.7582		64.3564		57.8313
					45.9677		49.6599		58.0882	50.3676	46.9231		55.303		53.7415
					37.8641		49.1935		59.2	49.7854	53.5714		46.3768		52.9412
					42.3077		60.6061		51.7241	49.1803	60.7143		59.2593		66.6667
					50.7042		57.8947		57.7778	54.0698	41.5385		49.4118		51.7647
					38.7324		50.9804		35.7724	45.1977	53.125		34.6154		38
					36.6667		50		40	48.1481	50		76.1905		45.4545
					48.4536		47.3684		54.5455	58.2888	52.0833		43.8095		47.1264
					31.9149		48.8889		54.6512	46.4052	42.8571		46.3415		39.8058
					51.0417		59.7403		50	53.4759	56.8627		53.4884		43.0108
	Irrelevant #trials				160		159		156	279	105		124		116
		22		33		47		30		137		112		110		104		57
		13		50		49		44		162		119		118		110		38
		36		88		117		104		208		92		95		107		30
		34		91		108		103		167		111		105		96		36
				118		91		88		278		168		188		191
					114		146		131	273	127		135		126
					118		102		123	247	124		130		113
			19		97		103		97	199	92		108		118		21
					146		140		120	223	111		131		120
					159		169		187	279	86		93		87
					129		97		108	220	119		126		127
					212		190		206	280	75		79		93
					145		124		168	274	157		146		139
					138		156		139	257	139		137		130
					110		104		105	194	110		94		104
					89		109		85	181	91		101		83
					124		147		136	272	130		132		147
					103		124		125	233	112		138		119
					26		33		29	61	28		27		33
					71		76		90	172	65		85		85
					142		102		123	177	64		52		50
					30		40		40	54	20		21		22
					97		95		110	187	96		105		87
					94		90		86	153	70		82		103
					96		77		72	187	102		86		93
	Fit relevant (X)	-0.8	-0.79	-0.78	-0.77	-0.76	-0.75	-0.74	-0.73	-0.72	-0.71	-0.7	-0.69	-0.68	-0.67	-0.66	-0.65	-0.64	-0.63	-0.62	-0.61	-0.6	-0.59	-0.58	-0.57	-0.56	-0.55	-0.54	-0.53	-0.52	-0.51	-0.5	-0.49	-0.48	-0.47	-0.46	-0.45	-0.44	-0.43	-0.42	-0.41	-0.4	-0.39	-0.38	-0.37	-0.36	-0.35	-0.34	-0.33
	Fit relevant (Y)	0.00180171	0.00223816	0.00277368	0.0034291	0.00422926	0.00520366	0.00638728	0.00782142	0.00955476	0.0116444	0.0141574	0.0171719	0.0207787	0.0250837	0.0302089	0.0362953	0.0435051	0.0520242	0.0620651	0.07387	0.0877138	0.103908	0.122804	0.144798	0.170333	0.199905	0.234065	0.273428	0.318671	0.370542	0.429864	0.497535	0.574539	0.661941	0.760898	0.872654	0.998551	1.14002	1.29859	1.47588	1.6736	1.89356	2.13764	2.4078	2.7061	3.03462	3.39552	3.791
	Binned irrelevant (X)	-0.8	-0.4	-0.1	0	0.1	0.36	0.8
	Binned irrelevant (Y)	40	46.185	48.246	48.1883	49.2958	49.6108	49.6894
PANEL N	Kernel relevant	0.00314736	-0.00195194	0.00672178	0.00111172
		0.0027451	0.00566717	0.00993926	0.00442962
		0.0123798	0.0128947	0.00621389	0.0130998
		0.0118224	0.00272421	0.000645976	0.00685686
		-0.00363353	-0.00688583	-0.0027895	-0.00914076
		-0.011354	-0.00482434	-0.00698191	-0.00880286
		-0.00762218	-0.00396727	-0.00697162	-0.00410925
		-0.00832759	-0.00616062	-0.00595621	-0.00552966
		-0.00887454	0.000336916	-0.00193055	0.00110447
	Kernel irrelevant	0.00247303	-0.0030531	0.00183547	-0.00240746
		0.000552347	0.000511269	0.00176814	-0.001207
		0.00132468	-0.00145764	-0.00185653	-7.99355e-05
		-0.00254045	-0.00206998	-0.00115415	-0.000316467
		0.00249225	0.00251092	0.00131189	-0.00021427
		-0.00110756	0.000354131	-0.000291658	0.00355898
		-0.000871869	0.000101855	0.000582313	0.00330423
		-0.00168625	0.00050111	-0.00212773	-0.00259651
		0.00145926	0.00134044	0.00220484	-0.00208286
PANEL P	Attention Index: V2	0.223851	0.0770074	0.125598	0.0935839	0.0776039	0.109697	0.0856324	0.205186	0.22568	0.217181	0.203429	0.224679	0.280115	0.193435	0.256383	0.259879	0.215766	0.199199	0.213818	0.10966	0.254285	0.260745	0.235907	0.238734	0.142729	0.0589262	0.0658606	0.188723	0.219398	0.215631	0.203412	0.207467	0.170681	0.159391	0.182676	0.191418	0.15498	0.177899	0.142474	0.253238	0.22451	0.312007	0.256055	0.256211	0.0820865	0.164959	0.136563	0.123392
	Attention Index: V3/V3a	0.023906	0.0943507	0.0932069	0.0618724	0.0928902	0.106243	0.137241	0.0947529	0.076287	0.0744674	0.0800547	0.0748128	0.081606	0.0979084	0.0972908	0.0806147	0.0981391	0.166329	0.0867016	0.108009	0.135886	0.16644	0.175607	0.0322283	0.0496507	0.0902315	0.115454	0.116814	0.118927	0.130179	0.0723127	0.0825289	0.0432495	0.0850288	0.087617	0.090877	0.0899538	0.0855393	0.124847	0.139588	0.158653	0.184321	0.202269	0.100574	0.1544	0.215646	0.250162	0.210252
[truncated: 655 more columns]

## Sheet: Figure 2
PANEL A/B	CC relevant	0.263509	-0.0588848	0.34327	0.0938934	-0.197098	0.406497	0.394391	0.560571	0.5399	0.411866	0.175411	0.154084	0.262537	0.126692	0.247541	0.0179671	0.140243	0.284972	0.197	-0.392252	0.338236	0.325279	0.276433	0.223383	-0.11747	0.125607	0.143493	0.214238	0.288704	0.21047	0.306248	0.0663304	0.0624877	-0.264808	-0.100889	-0.294972	0.208876	-0.0346164	0.0509571	0.204119	0.472527	0.452535	0.367883	0.174576	-0.0581205	0.049035	0.139215	0.0480739
	CC irrelevant	0.498652	0.245297	-0.280437	0.236532	-0.372977	0.757473	0.318762	0.839253	0.761761	0.674209	0.110393	-0.104742	-0.0962635	0.164675	0.0609008	0.123806	0.23689	0.173818	0.15623	-0.40442	0.166786	0.128039	0.33675	0.487686	0.247312	0.19629	-0.103086	-0.0240833	0.375823	-0.0181337	0.0350718	0.193475	0.00233836	0.130761	0.133089	-0.135417	0.00233836	-0.186524	0.26959	0.167964	0.329005	0.428111	0.472442	0.349435	0.278766	0.299366	0.274179	0.540116
PANEL C	Time	-0.15	-0.14	-0.13	-0.12	-0.11	-0.1	-0.09	-0.08	-0.07	-0.06	-0.05	-0.04	-0.03	-0.02	-0.01	0	0.01	0.02	0.03	0.04	0.05	0.06	0.07	0.08	0.09	0.1	0.11	0.12	0.13	0.14	0.15	0.16	0.17	0.18	0.19	0.2	0.21	0.22	0.23	0.24	0.25	0.26	0.27	0.28	0.29	0.3	0.31	0.32
	CC relevant	0.110678	-0.102288	0.285979	-0.0196333	-0.032253	0.0560823	0	-0.0714932	0	0.277275	-0.0799945	0.0771568	-0.00163341	-0.132656	0.0489926	-0.270023	-0.0342983	0.0223224	-0.234665	0.158651	-0.0244346	0.027211	-0.327494	-0.118013	-0.0935806	0.0767327	0.0462718	-0.0903207	0.110958	-0.236276	0.0634485	0.29215	0.143043	-0.0221173	-0.0230789	0.219332	0.107602	0.0499961	-0.061527	0.136344	-0.0125015	-0.19936	-0.211728	0.098011	-0.026517	-0.167894	-0.0596054	-0.148782
		-0.130059	-0.0278028	0.121313	-0.30659	0.336528	0.0014634	0.0629054	-0.204436	0.00198343	-0.314692	0.0555218	0.282705	-0.124794	-0.197693	0.0386721	-0.102058	-0.0604762	0.00198343	-0.0862257	0.0753347	-0.0421463	0.113924	0.160376	0.0228085	-0.0573118	-0.11861	-0.0746957	0.314058	-0.0110551	0.107846	-0.0474633	-0.0210646	-0.132263	-0.169392	-0.10332	0.194397	-0.0217029	0.058392	0.107139	0.119229	0.0977214	-0.000582139	0.194976	-0.0773858	0.119197	-0.14412	-0.208804	-0.323685
		-0.134738	-0.105994	-0.200112	-0.0404774	-0.0532666	-0.167817	-0.0518716	0.183285	0.0330348	0.100425	-0.0855667	-0.0490815	-0.117358	0.109705	-0.0339652	-0.0137124	-0.14828	0.209486	0.14146	-0.111869	-0.00457086	0.155097	0.207226	-0.0845107	-0.200441	0.041132	0.118703	0.134636	0.0274235	-0.123257	-0.0662533	-0.409978	-0.272536	-0.182326	-0.0159977	0	0.0616871	-0.288217	0.23206	0.173257	-0.0251384	-0.0662533	0.0708188	0.0274235	0.143734	0.089695	-0.284147	-0.123257
		-0.120688	-0.0308097	0.2264	0.313296	0.198502	0.144925	0.0685362	0.168287	-0.149687	-0.057664	0.010925	0.036413	0.0262188	0.064738	0.0171156	-0.193494	-0.185916	0.0688011	0.221591	0.100063	0.0793475	0.05553	-0.133934	-0.10155	-0.112793	-0.0737493	-0.137164	-0.144341	-0.115956	-0.0621803	0.100889	-0.023697	0.0233536	-0.182889	-0.0552815	0.0782668	-0.0116772	0.171645	0.000686902	-0.163778	0.508171	0.0153439	-0.248175	0.0381084	0.100395	0.182138	0.1364	-0.0173236
		-0.0153255	0.00241987	0.156166	0.180193	0.0435508	0.025004	-0.0467756	0.278075	-0.0225845	0.125716	0.00318806	-0.0790228	0.152729	0.11954	0.285586	-0.0790228	0.0554581	0.0121145	-0.255491	0.137824	0.0621472	0.116233	-0.21468	0.0411202	-0.0879626	0.0334715	0.00956411	0.0366586	-0.121633	0.0949328	0.0713822	0.188805	0.0478118	-0.0528791	-0.361581	-0.0471337	-0.0287434	-0.00919845	0.0471337	0.0183965	-0.056326	-0.137759	-0.032192	0.0183965	-0.27308	0.0241449	-0.0609213	-0.166337
		-0.0977712	-0.00555359	-0.159327	-0.119995	-0.158342	-0.0657129	-0.133541	-0.122253	0.140309	-0.108698	0.00906705	-0.131284	-0.092871	-0.0407963	-0.0589191	-0.0407963	-0.187588	0.151582	-0.290335	0.0820506	0.197352	0.259303	0.334835	0.226	0.0868712	0.115772	0.390842	0.125395	-0.038629	0.106143	-0.0144874	-0.404744	0.192569	0.446191	-0.39548	0.115772	0.14198	0.214264	-0.057577	0.18634	0.235151	-0.220071	0.00117537	0.185175	0.029382	0.0246814	-0.041132	0.206127
		0.0117765	0.139851	0.0254113	0.0322279	-0.0693922	0.0274235	-0.0542409	0.0715135	-0.00775056	0.0780625	-0.0160971	-0.121475	-0.232648	-0.180158	-0.0429198	-0.150553	-0.0709181	-0.138691	0.306383	-0.176018	0.108402	-0.16418	-0.0738951	0.17963	-0.188725	-0.0825067	-0.139862	0.0883332	0.0725921	-0.365338	0.121602	0.127985	0.127985	0.0704589	0.387985	-0.036308	-0.321828	0.0320373	-0.311419	-0.0619242	0.0490054	-0.294545	0.0909655	-0.0105032	-0.0796077	-0.151133	-0.0632996	0.192344
		-0.128844	0.34327	-0.067291	-0.0154264	-0.100889	-0.169287	-0.222063	-0.251098	-0.127448	-0.135908	-0.0388703	0.15811	-0.0125227	-0.0348426	-0.284972	-0.0669449	0.0468159	-0.199157	0.161356	0.00555359	0.107636	-0.214238	-0.158651	-0.116385	0.0098004	-0.0522573	-0.0098004	-0.00490023	-0.110958	0.181254	0.353004	0.234519	0.177439	0.21363	0.220282	0.258193	0.185069	0	0.104725	-0.0586446	0.071133	-0.155475	0.0903348	-0.021418	0.128685	0.0874555	-0.0288479	-0.0874555
		0.140255	0.160627	-0.161816	-0.104086	0.0395067	0.0395067	-0.194916	-0.0743443	-0.320677	-0.0466022	0.122818	-0.0971116	-0.182953	-0.0862257	-0.109969	-0.24959	-0.138617	-0.00892538	-0.0356979	0.0295047	0.0783054	0.19896	0.119854	-0.0204734	-0.0890035	0.0388959	0.279088	0.00325152	0.170614	0.083191	-0.0494617	-0.247985	-0.202297	0.0778388	-0.0347863	0.0494617	-0.0670012	0.19977	0.0991812	0.221462	0.222037	0.397414	0.251879	0.296992	0.349693	0.261611	0.134851	0.241562
		-0.180747	-0.169203	-0.144694	0.00721244	-0.0978717	-0.155104	0.0541966	0.180516	0.0950863	-0.0528016	-0.0871923	-0.0676783	0.154642	0.101585	-0.134636	-0.0479849	0.26805	-0.146007	-0.0616871	-0.150553	0.116425	-0.0822292	0.011427	0.0776657	-0.102754	0.14146	0.0845107	0.0251384	-0.118703	-0.0297085	-0.247826	-0.134636	-0.26356	-0.0616871	0.107312	0.312782	-0.236568	0.143734	0.202703	-0.198178	0.0502689	0.0936342	-0.177792	0.0867919	0.161208	-0.287444	0.0829759	-0.374688
		0.0237576	0.26515	0.304058	0.158774	0.110025	0.0278587	0.193112	-0.230127	-0.06484	0.0375052	0.0473334	-0.000728341	0.048561	0.0626169	-0.141426	-0.118217	0.0586147	0.278221	0.121483	0.0800747	0.151914	0.0261955	-0.0338208	-0.0611626	-0.101385	-0.0487604	-0.109794	-0.111506	-0.0336887	0.170281	-0.0240404	-0.00480831	-0.0744944	-0.0309081	0.0971201	-0.0147681	0.133746	0.151173	-0.415104	0.287963	0.0895303	-0.08459	0.115694	-0.000989947	0.104838	0.151665	0.0944696	0.294806
		-0.0532246	-0.107982	0.185791	0.122453	0.0918903	-0.0540306	0.148146	-0.0757863	0.135546	0.0204029	-0.0554581	0.196701	0.0955009	0.214995	-0.0140272	0.0436695	-0.0767945	0.105684	0.100022	-0.147656	0.131794	0.103519	-0.0239093	-0.039813	0.0974773	-0.0197653	0.210898	-0.162233	0.239224	0.102247	0.257741	0.0962051	-0.130891	-0.247085	-0.0747032	0.00689886	-0.0953622	-0.144623	0.0425367	-0.140047	-0.262919	-0.034491	-0.06207	-0.203953	-0.189151	-0.140047	-0.134325	-0.297854
		-0.0208253	-0.0013884	-0.124511	-0.20106	-0.0973943	-0.0521241	-0.0181337	0.432702	-0.176348	0.308059	-0.0611839	-0.133541	0.183094	-0.00906705	-0.0385304	-0.281455	0.0860843	-0.20106	-0.0820506	-0.0965093	0.0482828	0.278267	0.0193163	-0.0627593	0.120584	0.376898	-0.0482828	-0.216461	0.0579344	-0.038629	-0.0434561	0.135012	0.29718	-0.211687	-0.0289733	0.0599257	0.276764	-0.0845758	0.222393	0.163013	-0.163013	-0.0423069	0.117401	0.029382	0.0376073	0.0164548	0.0892684	0.0865406
		0.0792956	0.259467	0.261904	0.335202	-0.0691316	-0.119693	0.00894294	0.0458993	-0.00596198	-0.133944	-0.0381522	-0.0976989	-0.0679406	0.0184817	-0.0667496	0.16418	-0.120287	0.204965	-0.0875853	0.224411	0.240877	-0.479766	0.332898	-0.304463	0.073348	-0.235715	0.052522	-0.138617	-0.22545	0.157735	-0.036308	0.142868	0.0149517	0.402341	-0.0149517	-0.108828	0.0640581	-0.296817	-0.113087	-0.148522	-0.263656	0.0498802	-0.110173	-0.0516296	-0.0638732	-0.114597	0.124988	-0.0603227
		0.422459	-0.0630882	-0.00560969	0.159536	-0.110678	-0.0910945	-0.271772	-0.240049	-0.0702079	0.0305424	0.104443	-0.0837994	0.0740142	-0.348113	-0.0430066	-0.0903207	-0.180813	0.0734705	0.10099	0.0948953	-0.162438	-0.266815	-0.12398	-0.00326682	0.112586	-0.0495367	0.00598916	-0.0468159	0.169804	0.314692	0.228827	0.155475	0.232622	0.221232	0.268586	0.261974	0.0634485	0.15643	0.00769327	-0.033655	-0.110479	0.000961663	-0.0101994	-0.0519181	0.0932137	-0.0634485	0.0144247	0.160253
		0.337678	-0.377834	-0.336528	0.299183	0.164988	0.0144247	-0.0743443	-0.195919	-0.143551	-0.0594853	-0.232978	-0.162283	-0.123806	-0.165238	-0.269087	-0.252518	-0.000991715	0.000991715	0.0210755	0.13072	0.195919	0.14651	-0.0583347	-0.0685614	-0.147147	0.203487	0.0702041	0.0370631	-0.00195091	-0.0663635	-0.170976	-0.132263	-0.0303191	-0.0408484	0.10873	0.0516944	0.160516	0.0641317	0.165529	0.236972	0.174776	0.0046571	0.155697	-0.13601	-0.247295	-0.295284	-0.0483081	0.0372526
		-0.149784	-0.12524	-0.00604915	-0.10553	-0.0860312	0.120604	0.138675	0.0818507	-0.0195429	-0.128484	-0.00255926	0.083012	0.0521041	-0.100474	-0.0502689	0.270293	0.0365629	0.0159977	0.157368	0.451336	-0.155097	-0.285979	0.184592	0.0548367	-0.118703	0.195915	0.177792	0.011427	0.184592	-0.0616871	0.229805	-0.27702	-0.102754	0.00228543	0.341686	-0.155097	0.259068	0.234314	-0.123257	0.0205682	0.150553	-0.323916	0.0662533	0.186816	0.033655	0.067291	-0.244471	-0.13778
		0.244154	0.33696	0.119137	0.084402	-0.00152362	0.180167	-0.158342	-0.17196	-0.00582672	0.0400534	-0.0549759	0.0572147	0.00437004	-0.0567954	-0.221591	0.026947	0.179416	0.0615254	0.0506089	0.195354	0.0479082	-0.032329	0.00182384	-0.0651379	-0.00652555	-0.166871	-0.172327	-0.00518335	0.114245	0.00583865	-0.00240416	-0.102259	0.0374318	0.0556247	-0.0206063	0.128958	0.0151116	0.174642	0.277241	0.0663021	-0.0282116	0.0747062	-0.00791954	0.145758	0.256454	0.0311808	0.379395	0.0831077
		0.0274235	0.241603	0.177792	0.16418	-0.112003	0.164981	0.0088728	0.169549	0.0385708	-0.135285	0.181852	0.0387412	0.269017	-0.0745661	0.092388	-0.00350686	0.255491	0.117504	-0.0987495	0.0933423	0.181536	-0.0156212	-0.0466209	0.0767945	-0.00478208	0.202067	-0.115598	0.179323	0.15051	0.224443	0.129255	-0.170904	-0.358245	-0.122875	-0.0149473	-0.158342	-0.314692	0.0471337	-0.292232	-0.359357	-0.184592	-0.158342	-0.314692	-0.109124	-0.29673	-0.261789	-0.284352	-0.279845
		-0.0138838	-0.0702412	-0.142564	-0.0566543	-0.0226668	-0.0271996	0.522292	-0.0611839	0.314692	-0.0362645	-0.0747688	0.0566543	-0.0634485	-0.117736	-0.290335	0.156089	-0.212272	-0.273531	-0.0965093	-0.120584	-0.0289733	0.115772	0.159027	0.144623	0.178206	-0.115772	-0.211687	0.0193163	0.0579344	-0.0434561	0.0338013	0.0434561	-0.29718	-0.221232	-0.0364323	0.217748	-0.0329073	0.21194	0.202638	-0.00822751	-0.0376073	0.153669	0.0188053	0.0834026	0.022331	0.00822751	0.139479	0.0530989
		0.362831	0.338814	0.522819	-0.0500703	-0.137505	-0.0274235	-0.0405361	0.0017886	0.0172894	0.0220585	0.031596	0.0715135	0.119099	0.0131162	0.222056	-0.183705	0.0953197	-0.151738	0.264341	0.263756	-0.43917	0.237359	-0.153961	-0.0808417	-0.188725	0.0308509	-0.208565	-0.300992	0.0747252	-0.0939149	-0.0832559	-0.0299018	0.340517	-0.0106799	-0.106699	0.0128158	-0.338443	-0.168344	-0.102317	-0.351633	0.0446315	-0.00437636	-0.0525043	-0.264516	-0.0394772	0.17092	0.0171334	0.207831
		-0.00280485	0.032253	0.033655	-0.138617	-0.126051	-0.195709	-0.344306	-0.0370198	-0.0338737	0.147284	0.0157893	0.0636816	-0.354969	-0.158651	-0.0157893	-0.104443	-0.00326682	0.0854734	0.0777113	-0.104443	-0.127234	-0.16406	0.0560658	0.153239	-0.0326654	0.0691203	-0.0201447	0.0730539	0.249678	0.188882	0.117188	0.119105	0.224081	0.265753	0.127727	0.0624877	0.136344	-0.067291	0.00192333	-0.0413456	-0.137301	-0.0428312	0.00288499	-0.0211558	-0.0932137	-0.0403844	-0.0528791	0.104725
		-0.396962	-0.158342	0.211398	0.147534	0.0704927	-0.0773152	-0.16851	-0.0119004	-0.185903	-0.190817	-0.120842	-0.193765	-0.106014	-0.408626	-0.284648	-0.0664205	-0.168192	0.11684	0.104036	0.208078	0.0931537	-0.0440122	-0.0890035	-0.171559	0.218277	0.0643579	0.0747502	-0.102009	0.0124476	-0.19819	-0.211769	-0.0264898	-0.0137242	0.0580731	0.0252133	0.0928125	0.114458	0.227784	0.297561	0.299268	0.237545	0.311205	0.106431	0.041326	-0.184015	0.10527	0.216286	0.251879
		-0.143305	-0.0034899	-0.111097	-0.0583812	0.0586136	0.151404	0.0825475	-0.106458	-0.171051	-0.125935	0.0188449	0.036291	-0.0753836	-0.0708188	0.26805	0.0753836	0.109591	0.111869	0.477241	-0.0616871	-0.0776657	-0.0731013	-0.0205682	-0.195915	-0.0205682	-0.0776657	-0.22078	-0.00685627	-0.0639703	0.116425	-0.274779	-0.146007	-0.152825	0.223037	-0.223037	0.22755	0.285979	-0.105033	0.0525529	0.0662533	-0.250076	0.0571203	0.151173	-0.0190724	0.0650496	-0.224555	-0.270946	-0.129961
		0.316915	0.0828811	0.0502689	-0.0189359	0.127376	-0.172392	-0.185347	-0.0247623	0.0466054	-0.0895261	0.0654903	0.0837103	-0.0993367	-0.306724	0.120395	0.173996	0.0724383	0.0509729	0.166412	0.0324947	-0.0507251	0.0343181	-0.1037	-0.0648895	-0.136481	-0.22842	0.00148096	0.111163	0.0054952	0.00686899	-0.0281611	0.0147681	0.0377751	-0.0425815	0.138874	-0.0151116	0.158342	0.373067	0.078166	0.0272219	0.116188	-0.0183135	0.061852	0.212036	0.122599	0.39938	0.0509712	0.266183
		0.252722	0.194584	0.206561	-0.122453	0.14574	0.0548367	0.245576	0.0888883	-0.108606	0.225072	0.027551	0.276837	-0.0385708	0.153045	0.0615102	0.0453278	0.143851	-0.0430322	0.137824	0.169832	-0.0277344	-0.0858708	0.106381	0.0296468	0.194807	-0.0726558	0.158749	0.229163	0.190069	0.141314	-0.252744	-0.401438	-0.0965093	0.0551771	-0.113709	-0.380443	0.0712583	-0.34711	-0.394818	-0.217597	-0.162911	-0.284352	-0.0252946	-0.275335	-0.213051	-0.260659	-0.208503	-0.339302
		-0.0657129	0.0181337	0.0068003	0.0068003	-0.0068003	0.454226	-0.180846	0.400209	0.0951327	-0.0792956	-0.133541	-0.0498588	-0.113218	-0.341152	0.104177	-0.279233	-0.264048	-0.278267	-0.3019	-0.135012	-0.0579344	0.0193163	0.120584	0.344211	-0.106143	-0.264048	0.139819	0.362915	-0.0289733	0.0193163	-0.0144874	-0.130204	-0.187783	-0.108028	0.172349	0.00352609	0.0986506	0.137301	-0.0188053	-0.139641	0.222393	0.0716666	0.0364323	0.0716666	-0.0340823	0.168172	-0.0761664	0.219635
		0.502601	0.44479	-0.0875853	-0.146402	-0.0202701	-0.0613893	-0.0554324	0.0435157	0.0697271	0.0417279	0.136911	0.203195	0.0447076	0.179566	-0.15648	0.137505	-0.184887	0.346408	0.319174	-0.373506	0.00500324	-0.103308	-0.0708497	-0.145669	-0.0791766	-0.325986	-0.338443	0.0917835	-0.0704589	-0.142868	-0.104569	0.25912	0.125857	-0.0747252	-0.16198	-0.38593	-0.16198	-0.0420069	-0.420669	0.0420069	-0.0402571	-0.158963	-0.185894	-0.054368	0.246798	0.0417112	0.0967679	-0.0402219
		0.13443	-0.0910945	-0.213749	-0.181811	-0.144199	-0.351103	0.0212336	-0.0255452	0.125065	0.00163341	0.133198	-0.326964	-0.138617	-0.127776	-0.110415	-0.0810817	0.123134	0.122581	-0.107701	-0.152157	-0.179732	0.0152449	0.178112	-0.0473601	0.0587859	-0.00490023	0.0989703	0.328739	0.230725	0.139215	0.194598	0.263864	0.268586	0.162164	0.180301	0.126769	-0.0163479	-0.0499961	-0.0153863	-0.0884153	-0.0571014	-0.0576838	0.0384618	-0.0144247	-0.0999296	-0.0634485	0.0403844	-0.261551
		-0.0976912	0.199815	0.209951	0.147188	-0.0842459	-0.234366	-0.0297493	-0.0664205	-0.197693	-0.0644392	-0.116889	-0.175083	-0.39817	-0.252518	-0.0773152	-0.210451	0.108436	0.0505667	0.158342	0.0941432	-0.0900252	0.00102371	-0.15529	0.153817	0.0565614	0.0598102	-0.139588	0.0172349	-0.129721	-0.137029	-0.0264898	-0.0264898	0.122727	0.09122	0.09122	0.161151	0.253598	0.318015	0.239267	0.169576	0.129055	-0.0861033	-0.116876	-0.290728	-0.0366706	-0.0913322	0.0355067	0.192669
		-0.0372214	-0.0704669	-0.0546616	0.0011633	0.112489	0.116431	-0.0806893	-0.132654	-0.0667487	0.0139594	-0.0221018	-0.114147	-0.0434164	0.177792	0.0936342	0.118703	0.143734	0.416535	-0.00685627	0.0457007	-0.247826	-0.0959145	-0.0708188	-0.157368	-0.00914167	-0.256821	-0.0274235	-0.0890729	0.0845107	-0.241073	-0.270293	0.0342781	0.225294	-0.14828	0.317238	0.170988	-0.105033	0.170988	0.0981946	-0.229805	-0.0297085	0.131079	-0.0269249	0.105365	-0.228985	-0.329051	-0.140013	-0.348657
		0.0637529	0.00152362	-0.0520091	0.0956974	-0.131928	-0.211638	-0.0698923	0.0203929	-0.145411	0.0801548	0.110232	-0.0280393	-0.299254	0.110958	0.155188	0.0520646	0.0429655	0.158012	0.0465825	-0.00712954	0.0912945	-0.0490681	-0.120405	-0.137164	-0.210438	0.0577414	0.117325	0.00103035	0.0161418	0.0106469	-0.0212932	0.0264442	0.00103035	0.13272	0.00343451	0.125679	0.503061	0.0786602	0.0677854	0.104838	-0.0103944	0.000494974	0.238423	0.12112	0.392252	0.181647	0.278812	0.145758
		0.207359	0.14574	-0.103961	0.0814239	0.0782026	0.248353	0.109559	-0.0465373	0.250528	0.00947119	0.278713	-0.00956411	0.21405	0.117504	0.0528791	0.1654	-0.00191284	0.184697	0.144803	-0.0560952	-0.149562	0.144803	0.187542	0.161283	-0.01594	0.158749	0.229163	0.194491	0.207114	-0.260659	-0.392609	0.0183965	-0.034491	-0.102244	-0.378228	0.13547	-0.302349	-0.373794	-0.199401	-0.0310425	-0.251612	-0.0137976	-0.285478	-0.264048	-0.270823	-0.228951	-0.340418	-0.230802
		0.0973943	0.131284	0.0204003	-0.135797	0.360914	-0.205546	0.387146	0.0430621	-0.126769	-0.092871	-0.0973943	-0.0158671	-0.23689	0.0543892	-0.380601	-0.400115	-0.311328	-0.358245	-0.0144874	-0.278267	-0.120584	0.362915	0.202133	-0.182996	-0.254554	0.0531089	0.325444	0.0338013	-0.110958	-0.101327	-0.178206	-0.404744	-0.175849	0.108028	-0.05053	0.0446565	0.119744	-0.120915	-0.0845758	0.147826	0.0669708	-0.0587514	0.0951327	-0.0986506	0.0657882	-0.092302	0.317104	0.394198
		0.530872	-0.206144	-0.204375	0.0798483	-0.0453035	-0.196702	0.0750859	0.0869903	0.0262313	0.216755	0.295314	-0.00417339	0.190797	-0.149367	0.129195	-0.0667496	0.334256	0.394164	-0.366025	0.0741808	-0.120765	-0.00166775	-0.220079	-0.100813	-0.22545	-0.313502	0.250716	-0.0128158	-0.16198	-0.0640581	0.157735	0.130112	-0.036308	-0.151366	-0.451212	-0.164102	-0.0437566	-0.405601	-0.017505	-0.14591	-0.205831	-0.142428	-0.0655321	0.244597	0.0826424	0.088591	-0.0670204	-0.384032
		-0.138617	-0.0518781	-0.158143	-0.107882	-0.352461	0.0484484	-0.0244346	0.0881471	0.00871148	0.0854299	-0.309989	-0.090864	-0.090864	-0.152698	-0.090864	0.0832559	0.093787	-0.191607	-0.171088	-0.178652	-0.0718392	0.184052	0.0152449	0.0261331	-0.0489926	0.103766	0.21363	0.219332	0.192693	0.178393	0.204119	0.273305	0.203167	0.218382	0.0893751	0.0519181	-0.0788155	-0.0163479	-0.104725	-0.0407922	-0.0768951	-0.125811	-0.061527	-0.115272	-0.0970516	0.0567229	-0.242941	-0.0309464
		0.247497	0.108186	0.175849	-0.0783054	-0.212127	-0.0832559	-0.0584945	-0.18197	-0.0931537	-0.0644392	-0.199657	-0.401975	-0.206527	-0.0693922	-0.163268	0.102131	0.0941432	0.12473	0.0891951	-0.0174026	0.0409425	-0.0900252	0.114977	0.0143065	0.111736	-0.0994146	0.063494	-0.087079	-0.132581	-0.0146817	0.0309573	0.14846	0.121773	0.0909015	0.156393	0.190939	0.216861	0.207076	0.144699	0.0215383	-0.171309	-0.177086	-0.303818	-0.108172	-0.196129	-0.0401622	0.0953983	-0.00698564
		-0.10669	-0.0909075	-0.048849	0.0734876	0.0146573	-0.0855667	-0.092997	-0.100889	-0.00162862	-0.0328022	-0.146007	-0.018283	0.12781	-0.0479849	0.0457007	0.0639703	0.348335	0.00228543	0.0502689	-0.354976	-0.207226	0.100474	-0.143734	-0.12781	-0.136911	0.0228533	0.0457007	0.170988	-0.109591	-0.319465	0.0525529	0.139186	-0.243325	0.321691	0.328363	-0.16191	0.0274235	0.123257	-0.0959145	0.0457007	0.104246	-0.150057	0.0426273	-0.224555	-0.207924	-0.213471	-0.415621	-0.403809
		0.0493988	-0.0309053	0.0830984	-0.0770136	-0.189231	-0.0975203	0.026947	-0.157721	0.0707554	0.0662548	-0.0178439	-0.322346	0.0491531	0.115314	0.0127458	0.0440575	0.0934453	0.0679534	-0.0111088	0.0681191	-0.0431024	-0.131694	-0.0885524	-0.181527	0.0440515	0.11219	0.0240404	0.00583865	-0.0357151	-0.0261008	0.0374318	-0.0305648	0.113218	-0.0123641	0.0874886	0.508171	0.0989139	0.102864	0.192931	0.0623465	0.133937	0.334856	0.115694	0.389874	0.297226	0.363156	0.0910122	0.013859
		0.148146	-0.0612842	0.0773972	0.0637017	0.205546	0.146071	0.0605547	0.257114	-0.0439052	0.271833	-0.00127522	0.198911	0.123539	0.0704927	0.151461	-0.0127521	0.220665	0.186594	-0.0557766	-0.172465	0.129572	0.203644	0.17268	0.0334715	0.229163	0.221924	0.182801	0.205222	-0.161769	-0.388189	0.0333415	0.165195	-0.0804436	-0.359357	0.17775	-0.213051	-0.31245	-0.141192	-0.0953622	-0.256137	-0.0517301	-0.28773	-0.235756	-0.340418	-0.257268	-0.40254	-0.176579	0.105284
		0.156089	-0.0860843	-0.122253	0.0747688	-0.212272	0.303632	-0.0657129	-0.122253	-0.160594	-0.169599	-0.0634485	-0.265888	0.117736	-0.279233	-0.353571	-0.376898	-0.509813	0.135012	-0.182996	-0.273531	0.29718	-0.00965837	-0.135012	-0.235529	0.0772291	0.211687	-0.130204	-0.0916908	-0.168621	-0.376898	-0.372241	-0.199148	0.0540537	-0.0904414	-0.0399571	0.209615	-0.285979	-0.0986506	0.217748	0.144318	-0.120915	0.0235062	-0.120915	0.0484835	-0.189933	0.418528	0.411905	0.087693
		-0.179566	-0.184887	0.0262313	-0.0578153	-0.172468	0.0875853	0.0804436	-0.0184817	0.151146	0.264927	0.0113277	0.139878	-0.0917503	0.135131	-0.122069	0.295897	0.41701	-0.41587	0.0875009	-0.153961	0.0766788	-0.310161	-0.0783441	-0.219122	-0.348803	0.22545	-0.0960461	-0.170465	0.0661919	0.106699	0.155612	-0.119474	-0.202225	-0.513449	-0.202225	-0.177213	-0.406439	-0.0192554	-0.118024	-0.133717	-0.151133	-0.0796675	0.269503	0.136856	0.0781799	-0.0937948	-0.32634	0.104787
		-0.0616871	-0.201264	-0.166502	-0.277275	0.07782	-0.0233241	0.0870603	-0.0103449	0.0729267	-0.276967	-0.0571539	-0.1039	-0.0576979	-0.0522573	0.0627351	0.157947	-0.187291	-0.179192	-0.150533	-0.0353869	0.15811	0.0266775	-0.0821688	0.0631376	0.0509571	0.179347	0.170758	0.111437	0.158342	0.150694	0.306248	0.141129	0.296853	0.0740142	0.0461516	-0.0259634	-0.0461516	-0.0893751	-0.0581205	-0.0970516	-0.0403844	-0.0663304	-0.0788155	-0.0346164	-0.0221173	-0.338829	-0.096211	0.0653133
		0.183866	0.139215	0.0109088	-0.228307	-0.170162	-0.0941432	-0.0862257	-0.0287578	-0.0891951	-0.195729	-0.438902	-0.135656	-0.124794	-0.113924	0.104233	0.0802857	0.146129	0.159327	-0.0143316	0.0879818	-0.0941113	0.0903308	0.0929266	0.103306	-0.0702041	0.0443577	0.01532	-0.119547	0.0239368	0.0156391	0.162102	0.100455	0.104593	0.183959	0.092494	0.144699	0.167842	0.18286	0.0448172	-0.102947	-0.0890084	-0.244429	-0.0675024	-0.193246	-0.0395803	0.0116426	-0.0640134	0.0174637
		-0.138444	-0.048849	0.0523366	0.0374539	-0.0902109	-0.138212	-0.118054	0.00604915	-0.00558384	-0.143734	0.0867919	0.146007	-0.041132	0.0388475	-0.0457007	0.182326	0.00228543	0.0662533	-0.392446	-0.123257	-0.00914167	-0.265805	-0.238821	-0.207226	0.0731013	0.011427	0.107312	-0.134636	-0.31501	-0.00685627	0.0981946	-0.191387	0.243325	0.29269	-0.0662533	0.155097	0.182326	0	0.204965	0.096412	-0.00897546	0.199042	-0.0201942	-0.0471128	-0.147826	-0.270946	-0.348657	-0.3225
		-0.0343869	0.0839675	-0.0611435	-0.182542	-0.0804383	-0.020757	-0.210435	0.02259	0.122209	-0.0786203	-0.329787	0.0444215	0.145411	-0.00218502	0.0203929	0.0245378	0.0608313	-0.0416108	0.0419423	0.00646633	-0.136139	-0.15527	-0.150148	0.052192	0.131694	0.0257574	-0.032625	-0.0422382	-0.0240404	0.0532223	-0.0216366	0.0467009	-0.0816958	0.131128	0.461917	0.141326	0.118161	0.0811311	0.0623465	0.0509712	0.323785	0.0915061	0.305447	0.287056	0.3531	0.131966	0.0593794	0.30738
		-0.0120992	0.16418	0.0701475	0.220883	0.120998	0.0474932	0.191649	-0.0851898	0.200805	0.037296	0.243308	0.185645	0.0956353	0.168882	0.000637612	0.210267	0.210267	-0.0745661	-0.245002	0.14512	0.206168	0.106699	-0.0162588	0.200489	0.191649	0.196386	0.213734	-0.0735549	-0.363804	0.114855	0.205091	-0.0758513	-0.207366	0.197124	-0.137759	-0.328129	-0.126311	-0.056326	-0.19143	-0.0126478	-0.252744	-0.168621	-0.370466	-0.180031	-0.361581	-0.143074	0.166118	0.207899
		-0.0068003	-0.198816	-0.0204003	-0.0883467	0.265888	0.0770323	-0.129027	-0.0158671	-0.176348	-0.115477	-0.194326	0.185341	-0.187588	-0.306616	-0.249802	-0.386198	0.353571	-0.0916908	-0.0868712	0.202133	-0.110958	-0.182996	-0.259303	0.0193163	0.216461	-0.0627593	-0.0144874	0.038629	-0.182996	-0.264048	-0.225874	-0.0704927	-0.10334	-0.0740142	0.125598	-0.227034	-0.126769	0.0916143	0.12911	-0.0622742	-0.0657967	-0.145488	0.0138549	-0.161292	0.47983	0.406379	0.0888453	0.161292
		-0.171284	0.0470911	-0.0929402	-0.189615	0.152924	0.0863952	-0.0149047	0.172468	0.242639	-0.0661541	0.272536	-0.0137124	0.217344	-0.0887754	0.31627	0.438037	-0.495994	-0.0458551	-0.0275161	-0.0341855	-0.339378	-0.0533553	-0.19588	-0.371524	0.292639	-0.20011	-0.20011	0.117345	0.0533873	0.221232	-0.106699	-0.189532	-0.437016	-0.157735	-0.0804816	-0.408116	-0.0586264	-0.158093	-0.127616	-0.041132	-0.103456	0.222556	0.137598	0.00744947	-0.175356	-0.282126	0.0865885	-0.0127031
		-0.19432	-0.148383	-0.263509	0.0995558	-0.0571865	0.0979263	-0.0147005	0.0054447	-0.24057	-0.0413739	-0.13645	-0.0435508	-0.148367	0.0388703	0.15298	-0.12181	-0.207778	-0.0903207	-0.0136116	0.163519	-0.0283106	-0.100099	0.044095	-0.184115	-0.0499961	-0.0250019	0.0403844	0.0807358	0.0307708	0.218382	0.0720935	0.167894	0.0240404	0.0221173	-0.0221173	-0.055762	-0.166939	-0.0662722	-0.299673	-0.0999296	-0.215531	-0.173622	-0.127727	-0.152607	-0.307024	-0.0498517	0.00859686	-0.0824835
		0.115272	0.0128921	-0.20909	-0.173115	-0.0466022	-0.0277662	-0.0109088	-0.0515577	-0.13072	-0.376233	-0.136643	-0.208489	-0.120842	0.078995	0.119854	0.221232	0.166223	-0.0143316	0.12371	-0.13798	0.109143	0.111736	0.0890329	-0.0929266	0.0854861	-0.00159586	-0.0539271	0.0440387	0.0679576	0.173511	0.132581	0.120501	0.11064	0.211682	0.273044	0.230656	0.197282	0.221462	0.053544	0.189785	-0.0756419	0.153961	0.0523805	0.0983021	0.119197	0.0576158	0.121517	0.123837
		-0.025126	0.0734876	0.0304762	-0.092997	-0.0767402	-0.0569864	0.0521041	0.0437332	-0.155097	0.0753836	0.100474	-0.0434164	0.0890729	-0.0319933	0.189123	-0.0502689	0.00228543	-0.234314	-0.0251384	0.0594038	-0.198178	-0.14828	-0.198178	-0.011427	-0.018283	0.0822292	-0.14828	-0.32614	0.0274235	0.0845107	-0.189123	0.385854	0.234314	0.0890729	0.125533	0.123257	0.0571203	0.250076	0.0975313	0.0549612	0.241155	0.0302901	0.0706528	-0.0358982	-0.115431	-0.215689	-0.244471	-0.181254
		0.0811427	-0.0054415	-0.175849	-0.0753476	-0.0222135	-0.220153	0.0244723	0.17002	-0.0571592	-0.292844	0.00218502	0.134902	-0.0484252	0.0906164	0.0460853	0.0989042	-0.0586778	0.0639785	-0.0114403	-0.119379	-0.165848	-0.0700354	0.110958	0.13819	0.054252	-0.0288479	-0.0487604	-0.0621446	0.0696923	0.0147681	-0.0175156	-0.119037	0.201756	0.441177	0.162487	0.126544	0.106812	0.0692686	0.112734	0.309796	0.0811311	0.284632	0.277841	0.290448	0.0910122	0.0638299	0.236471	-0.0946573
		0.126471	0.0733698	0.198915	0.11528	0.0175339	0.206483	-0.127259	0.169199	0.0245468	0.222239	0.22759	-0.0251851	0.191649	-0.0105205	0.218775	0.1635	-0.0685165	-0.265615	0.0997036	0.147339	0.0509979	-0.112738	0.17869	0.193859	0.179955	0.213104	-0.011498	-0.211914	0.0551771	0.184592	-0.11027	-0.217597	0.233488	-0.102244	-0.270823	-0.154913	-0.0471337	-0.221005	-0.0494319	-0.279845	-0.173186	-0.291107	-0.162911	-0.239156	-0.107386	0.325836	0.299115	0.305292
		-0.192081	-0.0883467	-0.299203	0.216753	0.142564	-0.165097	0.0136005	-0.189835	-0.0815587	-0.183094	0.129027	-0.187588	-0.28773	-0.24029	-0.230766	0.386198	-0.0531089	-0.0482828	0.187783	0.0482828	-0.24029	-0.316037	0.0965093	0.163825	-0.106143	0.168621	0.0627593	-0.130204	-0.182996	-0.294032	-0.0517046	-0.0904414	-0.0763616	0.110372	-0.19682	-0.165348	0.0329073	0.138471	-0.0704927	-0.0317322	-0.153669	-0.0127004	-0.199082	0.450391	0.355233	0.167026	0.131434	0.0357886
		-0.0798483	-0.0858001	-0.24029	0.190797	0.047687	-0.01252	0.210272	0.291815	-0.0506662	0.333097	0.00596198	0.134537	-0.0792531	0.374081	0.460648	-0.442569	-0.0883332	-0.00250162	-0.0450216	-0.353122	-0.0258487	-0.185298	-0.325986	0.35501	-0.212789	-0.254919	0.119474	0.0597902	0.210677	-0.18318	-0.26122	-0.398244	-0.238093	0.0131289	-0.429851	-0.230909	-0.285122	-0.14591	-0.0253815	-0.220349	0.230645	0.0930515	-0.0379879	-0.204883	-0.240834	0.0813861	-0.0205199	0.0755321
		-0.179029	-0.41723	0.121268	-0.048307	0.102814	-0.0196003	-0.0408296	-0.182972	0.0206892	-0.137533	-0.072383	-0.160815	0.113172	0.0993277	-0.244324	-0.18837	-0.0805381	0.0103449	0.174871	-0.0767327	-0.127776	0.0647694	-0.178393	-0.071133	-0.049035	0.0355778	0.108561	0.0432681	0.282734	0.10952	0.115272	-0.0653698	0.0182711	0.049035	0.0307708	-0.183162	-0.0795138	-0.218382	-0.0115398	-0.0922541	-0.141129	-0.0644091	-0.149738	-0.323785	-0.113357	-0.0189126	-0.147598	0.308702
		0.119854	-0.156307	-0.204565	0.0247916	-0.00595027	-0.00892538	-0.113924	-0.115901	-0.39817	-0.00198343	-0.206527	-0.170162	0.107386	0.189835	0.238403	0.169177	0.0787845	0.11963	-0.177654	0.0864366	0.156403	0.095522	-0.144764	0.157979	0.0889903	-0.0558407	0.0536082	0.0437197	0.150682	0.13957	0.161785	0.0947233	0.182283	0.14991	0.0611055	0.0320149	-0.0227024	-0.216286	-0.202468	-0.233527	0.00873203	-0.173043	-0.0244486	-0.0110605	0.0203742	0.139486	0.274757	0.0942366
		0.083012	0.0718611	-0.0723258	-0.0695374	-0.0641922	0.0616355	0.0300109	-0.216264	0.0479849	0.177792	-0.00685627	0.310553	-0.00457086	0.22078	0.0936342	0.14828	-0.27702	-0.0685362	0.0365629	-0.12098	-0.118703	-0.225294	0.0434164	0.0662533	-0.0137124	-0.152825	-0.346119	-0.0228533	-0.018283	-0.118703	0.346119	0.223037	0.16191	0.168719	0.14146	0.109591	0.229805	0.0717733	-0.0885753	0.0908146	-0.0269249	-0.0302901	-0.118786	-0.203484	-0.252202	-0.318129	-0.195709	-0.211253
		-0.0319933	-0.179951	-0.065891	0.0171156	-0.217994	0.0410344	0.137802	-0.148308	-0.292488	-0.0444215	0.0993367	-0.0957037	0.0542481	0.0768951	0.0982426	-0.0172432	0.0644754	0.00149224	-0.134088	-0.15049	-0.00206071	0.15666	0.126906	0.0755233	-0.0295346	0.00721244	-0.114929	0.16073	-0.00343451	-0.0549383	-0.0957495	0.190919	0.538668	0.153633	0.144281	0.120134	0.0702573	0.1078	0.363156	0.0400875	0.22866	0.230125	0.271529	0.108787	0.0623465	0.198814	-0.11661	-0.06207
		0.120042	0.194376	0.106063	0.0175339	0.167616	-0.107524	0.241737	0.0595991	0.193859	0.218775	-0.0528791	0.170148	0.0631027	0.237967	0.106381	-0.0920698	-0.274872	0.132429	0.12608	0.0815691	-0.0643766	0.21405	0.183117	0.196701	0.205222	0.00114981	-0.223276	0.107977	0.244821	-0.140047	-0.141192	0.269694	-0.145767	-0.276463	-0.167479	-0.0287434	-0.234622	-0.0402381	-0.203953	-0.102244	-0.35602	-0.156056	-0.285478	-0.0758383	0.334034	0.334034	0.350394	0.264003
		-0.00453355	-0.265888	0.167348	0.165097	-0.268114	0.0725051	-0.198816	-0.124511	-0.158342	0.243591	-0.225708	-0.339525	-0.3019	-0.211687	0.278267	-0.0820506	0.00482921	0.0820506	0.120584	-0.144623	-0.334835	0.130204	0.125395	0.0338013	0.00965837	-0.00482921	-0.00965837	-0.249802	-0.361482	-0.0927872	-0.118573	-0.0763616	0.130281	-0.16418	-0.153669	-0.0199806	0.102168	-0.147826	-0.120915	-0.224714	0.0773193	-0.200225	0.378649	0.242416	0.10382	0.158997	0.0346344	0.241279
		-0.138691	-0.177792	0.10543	0.0578153	-0.0238469	0.195522	0.277215	-0.0780625	0.28773	0.0893704	0.237351	-0.024443	0.386714	0.457829	-0.395309	-0.14484	0.0116741	-0.0883332	-0.348275	-0.11661	-0.16198	-0.344662	0.379761	-0.134365	-0.288458	0.164102	-0.0789909	0.271708	-0.240198	-0.292639	-0.390038	-0.206452	0.0804816	-0.430685	-0.0280069	-0.225726	-0.0341323	-0.0481307	-0.273159	0.175356	0.0372432	-0.0513902	-0.169441	-0.255264	0.0885391	0.0309414	0.088214	0.0387564
		-0.4266	0.151074	-0.0705015	0.134824	0.014156	-0.0615058	-0.183512	0.0108893	-0.12181	-0.0326654	-0.0984695	0.0166604	0.0655091	-0.317421	-0.215852	-0.0984695	-0.0479043	0.132114	-0.066401	-0.124522	0.0772764	-0.256301	-0.100889	-0.0567229	-0.00865491	0.0692121	0.0538401	0.278964	0.0836159	0.125811	-0.126769	0	0.0864957	0.0317322	-0.111437	-0.0601586	-0.165984	0.00192333	-0.147826	-0.142086	-0.0941732	-0.170758	-0.239553	-0.0137548	0.0189126	-0.171515	0.330476	0.377085
		-0.144092	-0.136643	0.0218169	-0.0347065	0.0178504	-0.126769	-0.127757	-0.414319	0.0763249	-0.214373	-0.126769	0.198513	0.185903	0.176639	0.133682	0.157324	0.110448	-0.167494	0.0792956	0.157695	0.0909798	-0.0987659	0.208613	0.127814	-0.0902645	0.0803881	0.0803881	0.137982	0.178578	0.199454	0.132581	0.140645	0.109333	0.0384164	-0.0209562	-0.0768045	-0.218586	-0.199587	-0.238693	-0.0971406	-0.217436	-0.0552891	-0.051217	0.0733166	0.137169	0.265043	0.0959791	-0.0604028
		0.104602	-0.0514066	-0.049779	-0.0304762	0.0709316	0.0539641	-0.200441	0.107312	0.0776657	-0.0845107	0.241073	0.0502689	0.143734	0.186858	0.123257	-0.332808	-0.0159977	0.109591	-0.216264	-0.238821	-0.301628	-0.0205682	0.0890729	-0.00685627	-0.195915	-0.370439	-0.0616871	-0.0365629	-0.0731013	0.385854	0.16418	0.211746	0.173257	0.136911	0.114147	0.16645	0.0930538	-0.106483	0.0740142	-0.0572033	-0.00785354	-0.103127	-0.185704	-0.235625	-0.270946	-0.107602	-0.18904	-0.0201942
		-0.143192	-0.147584	-0.0593424	-0.241709	0.0192017	0.15374	-0.107327	-0.291419	-0.0538842	0.163872	-0.113499	0.0243982	0.0364728	0.118081	0.00895335	0.113454	0.0626534	-0.121432	-0.186635	0.0212932	0.2205	0.077238	0.0690063	0.0295346	0.0195761	-0.105342	0.156294	-0.0171721	-0.051163	-0.0816958	0.223393	0.563861	0.127037	0.129501	0.148712	0.130487	0.120627	0.386066	0.0193034	0.255968	0.270557	0.294806	0.12753	0.0944696	0.159044	-0.0946573	0.130891	-0.0551771
		0.205546	0.120045	0.0468559	0.123857	-0.193978	0.246762	0.0974773	0.208375	0.235453	0.0377751	0.176476	0.0927061	0.237653	0.0796594	-0.0564137	-0.243454	0.114327	0.104473	0.0793411	-0.030603	0.237024	0.201436	0.195123	0.255233	-0.0183965	-0.164053	0.122875	0.142336	-0.167479	-0.136615	0.203953	-0.154913	-0.283226	-0.267436	-0.00919845	-0.128601	-0.0758513	-0.24029	-0.0413874	-0.420142	-0.184592	-0.314692	-0.0821513	0.340175	0.305292	0.344265	0.187029	0.317627
		-0.254748	0.214513	0.144819	-0.138053	0.0317322	-0.0657129	-0.0702412	-0.138053	0.279233	-0.151582	-0.339525	-0.202133	-0.110958	0.325444	0.0144874	0.0144874	0.120584	0.120584	-0.149426	-0.386198	0.139819	0.264048	0.187783	0.0868712	-0.120584	0.245047	-0.144623	-0.383026	-0.0716666	-0.156006	-0.110372	0.0834026	-0.20729	-0.0117535	-0.0493553	0.117401	-0.187505	-0.158342	-0.157174	0.126835	-0.152112	0.381985	0.195652	0.122234	0.250375	0.0484835	0.216213	0.00461837
		-0.222056	0.0613893	0.0369602	-0.0792531	0.117316	0.305801	-0.0482828	0.321497	0.0929402	0.285395	-0.0238469	0.419857	0.443135	-0.308129	-0.199463	0.00667097	-0.0941581	-0.406932	-0.124088	-0.18318	-0.315585	0.437016	-0.121602	-0.294728	0.174705	-0.22545	0.275899	-0.229666	-0.288458	-0.422772	-0.263318	0.0892185	-0.32614	-0.0612499	-0.198034	-0.0236313	-0.0892185	-0.264382	0.229175	0.0372432	-0.0387326	-0.1857	-0.191909	0.111932	0.109334	0.1327	0.0687008	0.123942
		0.104443	-0.0799293	0.134282	0.0451834	-0.0566098	-0.162978	-0.0364755	-0.120183	0.0419181	-0.0794509	0.0144391	-0.0466418	-0.338606	-0.230906	-0.0919507	-0.140243	0.151074	-0.107701	-0.165142	0.0870603	-0.30437	-0.171713	-0.0759348	-0.0644091	0.00769327	0.0471128	0.235467	0.0788155	0.133472	-0.208876	-0.0730539	0.0499961	-0.00576996	-0.0605662	-0.0448701	-0.150694	0.0221173	-0.0509571	-0.102807	-0.0605662	-0.159297	-0.241247	-0.0189126	-0.0498517	-0.130487	0.322111	0.31541	0.208996
		-0.0406547	0.0505667	-0.0802857	0.0317322	-0.0693922	-0.203583	-0.388645	0.145524	-0.176067	-0.073354	0.248458	0.18197	0.239412	0.13072	0.142055	0.0562889	-0.153254	0.0539622	0.159634	0.108494	-0.0169075	0.223123	0.0867604	-0.0555218	0.0854861	0.0453148	0.159565	0.174778	0.162102	0.146873	-0.0081499	0.0162995	-0.0733166	-0.0884274	-0.178819	-0.274186	-0.181128	-0.23525	-0.0733166	-0.234676	-0.0884274	-0.157433	-0.0197921	0.066921	0.290728	0.045399	-0.092494	0.127525
		-0.0286153	-0.0288479	-0.0237302	0.0913718	0.0602408	-0.186858	-0.011427	0.200441	-0.0639703	0.250076	-0.0594038	0.0594038	0.0776657	0.0342781	-0.265805	-0.0981946	0.16191	-0.223037	-0.310553	-0.346119	-0.0731013	0.0159977	-0.105033	-0.125533	-0.455666	-0.0205682	-0.0388475	-0.0365629	0.366025	0.0867919	0.285979	0.177792	0.245576	0.143734	0.22078	0.0583243	-0.154519	0.0302901	-0.13778	-0.0314117	-0.140013	-0.136663	-0.232306	-0.264336	-0.0885753	-0.199042	-0.0415058	-0.0515978
		-0.109869	-0.0753476	-0.242427	-0.00451818	0.103696	-0.158807	-0.259987	-0.0473334	0.126925	-0.134177	0.00546255	0.00563732	0.116098	0.00663213	0.120394	0.055033	-0.140924	-0.163119	0.0528791	0.257356	0.0484171	0.0909517	0.0662618	0.0315949	-0.123485	0.111163	-0.0164853	0.0133944	-0.152197	0.287963	0.543723	0.131966	0.132458	0.175264	0.155109	0.122599	0.379871	0.0475085	0.273957	0.20812	0.240374	0.171825	0.114214	0.161011	-0.0246814	0.0413874	0.0137976	-0.178891
		0.132746	0.0270969	0.100022	-0.229732	0.240795	0.103519	0.16255	0.248017	0.0402928	0.165083	0.0796594	0.195123	0.0968412	-0.00701371	-0.276927	0.106381	0.100976	0.0697902	-0.0850699	0.240481	0.180588	0.213104	0.29931	-0.0643674	-0.162911	0.0953622	0.137759	-0.159484	-0.189151	0.252744	-0.169762	-0.286604	-0.201677	-0.00229963	-0.0988035	-0.06207	-0.259529	-0.0459845	-0.50595	-0.118293	-0.309085	0.00843047	0.331986	0.344265	0.276416	0.11579	0.23496	0.461397
		0.142564	0.158342	-0.0362645	-0.0407963	-0.113218	-0.185341	-0.126769	0.216753	-0.0475933	-0.362915	-0.159027	-0.235529	0.259303	-0.0241449	0.0289733	0.235529	0.0289733	-0.0193163	-0.372241	0.0338013	0.144623	0.139819	0.0868712	-0.226	0.038629	-0.206911	-0.405601	-0.0704927	-0.251361	-0.124428	0.0235062	-0.259453	-0.00117537	0.00117537	0.0704927	-0.262919	-0.161845	-0.249047	0.226476	-0.0842356	0.251511	0.221916	-0.0311716	0.273068	0.106123	0.250375	-0.0127004	0.104443
		0.0453035	0.12682	-0.0893704	0.123851	0.293565	-0.0178855	0.37753	0.111374	0.269025	-0.00536579	0.411309	0.403316	-0.284227	-0.217607	0.096654	-0.140692	-0.440346	-0.0941581	-0.181062	-0.394143	0.459301	-0.0832559	-0.288458	0.157735	-0.244407	0.174705	-0.18318	-0.25912	-0.406435	-0.219122	0.0586264	-0.349089	-0.0455063	-0.282549	-0.0463811	-0.126744	-0.250465	0.316144	0.0327749	0.0163885	-0.204146	-0.111607	0.157648	0.136267	0.117776	0.115179	0.185776	0.142425
		-0.0832559	0.129945	0.0979263	-0.0261331	-0.192147	-0.0223224	-0.143493	-0.00381129	-0.0479043	0.0199923	-0.0283215	-0.342305	-0.244324	-0.066401	-0.129945	0.189449	-0.136992	-0.157569	0.106072	-0.303431	-0.11623	-0.0653698	-0.0307708	-0.00192333	0.0423069	0.174576	0.0538401	0.137301	-0.179347	-0.0538401	0.0384618	-0.0278864	-0.0326936	-0.0744216	-0.167894	-0.0269249	-0.0653698	-0.0893751	-0.0365391	-0.220282	-0.31038	-0.0412593	-0.0738998	-0.197085	0.348835	0.300307	0.116785	-0.0550063
		0.0882053	0.0247916	0.0644392	-0.0466022	-0.192782	-0.461465	0.157356	-0.185903	-0.0931537	0.27745	0.266166	0.329644	0.123806	0.171559	0.0879818	-0.12473	0.0890329	0.179648	0.0948732	-0.030562	0.234462	0.0685952	-0.0615808	0.133852	0.0714642	0.102046	0.186174	0.193449	0.146873	-0.0168816	0.0116426	-0.0046571	-0.0459809	-0.0953983	-0.269616	-0.242135	-0.232953	-0.0616871	-0.274757	-0.121517	-0.216286	-0.130794	0.0564525	0.281036	0.0983021	-0.132646	0.072388	0.0246317
		-0.0151226	-0.0139594	0.0569864	0.0244281	-0.211746	0.011427	0.195915	-0.105033	0.350549	0.0205682	0.168719	0.0274235	0.0639703	-0.26805	-0.0799475	0.118703	-0.229805	-0.252325	-0.306092	-0.102754	0.0457007	-0.0639703	-0.0662533	-0.447002	-0.0137124	-0.116425	-0.0548367	0.22078	0.0776657	0.223037	0.0799475	0.270293	0.204965	0.209486	-0.0123412	-0.230092	-0.0347766	-0.236732	-0.132196	-0.221232	-0.262131	-0.275349	-0.299516	-0.161208	-0.324684	-0.0717733	-0.113195	-0.454053
		-0.106601	-0.216914	-0.0338832	0.120395	-0.184833	-0.27322	-0.0604339	0.0946137	-0.136352	0.0036417	0.0825235	0.172009	0.0414451	0.129477	0.0752395	-0.179483	-0.146733	0.00721244	0.25772	0.0243838	0.110136	0.0840959	0.147757	-0.0364018	0.107739	-0.0168287	-0.0274744	-0.115614	0.304014	0.518368	0.160028	0.147235	0.168877	0.150188	0.142804	0.385589	-0.0242525	0.250124	0.19195	0.218885	0.186555	0.174773	0.0771775	-0.0220134	-0.06207	-0.0482828	-0.321414	0.408048
		0.0439882	0.070427	-0.216979	0.230421	0.140362	0.16065	0.290268	-0.0201484	0.199858	0.10034	0.193859	0.0837969	0.0175339	-0.276413	0.0997036	0.117822	0.106699	-0.0570508	0.25241	0.180271	0.239538	0.279338	-0.034491	-0.111416	0.14348	0.167479	-0.160627	-0.206229	0.265178	-0.12402	-0.209641	-0.228951	-0.0103482	-0.153771	-0.0701099	-0.210778	-0.0126478	-0.520949	-0.186872	-0.248217	-0.0526785	0.292932	0.297054	0.356516	0.0779428	0.103182	0.403207	0.113689
		0.180846	-0.0838216	-0.113218	-0.113218	-0.241358	-0.192081	0.090609	-0.133541	-0.339525	-0.245047	-0.259303	0.278267	-0.0289733	0.0482828	0.110958	0.0289733	-0.0724066	-0.362915	0.125395	0.115772	0.353571	0.120584	-0.192569	-0.120584	-0.197352	-0.381895	-0.0152795	-0.217748	-0.157174	0.0611	-0.259453	-0.0634485	0.0188053	0.119744	-0.284828	-0.177015	-0.168849	0.158997	-0.107274	0.256055	0.212789	0.016164	0.23445	0.0899976	0.297945	-0.0357886	0.166223	-0.0587859
		0.16418	-0.0590067	0.128008	0.312782	0.0393441	0.375806	0.0965093	0.239702	-0.0673451	0.345252	0.482008	-0.352186	-0.129071	-0.0225137	-0.0233474	-0.460108	-0.0783441	-0.153489	-0.414611	0.428882	-0.0789909	-0.288458	0.176824	-0.229666	0.219122	-0.121602	-0.25702	-0.400293	-0.2149	0.088345	-0.354176	-0.0804816	-0.261076	-0.0463811	-0.151133	-0.204883	0.265846	-0.00670453	-0.00521464	-0.201197	-0.0351746	0.141777	0.124266	0.0966648	0.0856132	0.13497	0.0859383	0.0963398
		0.159733	0.0631376	0.0108893	-0.113672	0.0408296	-0.147826	0.1039	-0.0293993	-0.00444288	0.0216582	-0.262537	-0.177572	-0.118013	-0.135908	0.169467	-0.174331	-0.118013	0.131571	-0.206973	-0.119105	-0.00769327	-0.0211558	0.00480831	0.000961663	0.196503	0.0548011	0.187928	-0.124853	0.0230789	0.0663304	0.0115398	-0.0221173	-0.103941	-0.0759348	0.0538401	0.0893751	-0.0480739	0.0346164	-0.143043	-0.363811	-0.096211	-0.0378219	-0.106501	0.305346	0.25648	0.0738998	0.00343876	0.00515813
		0.0802857	-0.0287578	-0.0436285	-0.160312	-0.420004	0.176067	-0.106014	-0.0981009	0.213109	0.270061	0.376233	0.164253	0.16851	0.075718	-0.134924	0.0669564	0.238172	0.116921	-0.0390133	0.212716	0.0402103	-0.0312764	0.167808	0.0229794	0.103956	0.231629	0.213663	0.168441	0.0715725	0.128475	0.178819	0.212258	0.126736	0.0116426	0.122097	-0.0168816	0.149331	-0.0727352	0.00698564	-0.0186279	0.0378345	0.185746	0.314043	0.127896	-0.0976246	0.0531238	0.0488083	0.0845971
		-0.0195429	0.0667487	-0.00372256	-0.209486	0.011427	0.116425	-0.0867919	0.468626	0.16645	0.285979	0.0936342	0.0297085	-0.26356	0.0251384	0.155097	-0.209486	-0.207226	-0.31501	-0.0616871	0.0274235	0.011427	-0.0137124	-0.496552	-0.0297085	-0.116425	0	0.285979	0.0342781	0.159639	-0.00914167	0.202703	0.381455	0.180059	-0.0213161	-0.320315	-0.104246	-0.26654	-0.165666	-0.14671	-0.284147	-0.256617	-0.265438	-0.285246	-0.370358	-0.033655	-0.0762549	-0.42098	-0.31266
		-0.207193	0.0222135	0.074984	-0.143237	-0.277864	-0.0898895	0.00400587	-0.20395	0.0138383	0.0851717	0.193547	0.0863302	0.1562	0.0947688	-0.184932	-0.142633	0.00480831	0.231465	-0.0109903	0.132036	0.0847815	0.207381	-0.0487604	0.0864957	-0.0315949	0.00892967	-0.0535655	0.430767	0.538668	0.158552	0.192931	0.182138	0.156585	0.186555	0.332451	-0.0554228	0.215461	0.129009	0.233543	0.195383	0.213504	0.0574012	0.00533678	-0.0551771	-0.0827394	-0.348225	0.434391	0.0965093
		0.058325	-0.242466	0.203644	0.137507	0.147974	0.27152	-0.060429	0.207114	0.0678796	0.183117	0.0946147	0.0146648	-0.311262	0.0942966	0.126397	0.0895246	-0.0942966	0.266513	0.149559	0.230421	0.289331	-0.0586237	-0.116001	0.104538	0.167479	-0.208503	-0.261789	0.278718	-0.137759	-0.304595	-0.211914	-0.0126478	-0.169762	-0.0632187	-0.170904	0.0126478	-0.55709	-0.145767	-0.198263	-0.0842553	0.34222	0.266074	0.311462	0.0589965	0.130487	0.389045	0.0463595	-0.0421463
		-0.187588	-0.119995	-0.218993	-0.261434	-0.156089	0.106438	-0.0725051	-0.353571	-0.221232	-0.187783	0.178206	0.0434561	0.0579344	0.0868712	-0.0434561	-0.0868712	-0.29718	-0.00965837	-0.0338013	0.358245	0.0338013	-0.216461	-0.0868712	-0.187783	-0.35466	-0.022331	-0.144318	-0.0657967	0.0704927	-0.273305	-0.099823	0.0164548	0.189835	-0.282525	-0.118573	-0.126769	0.172757	-0.137181	0.241279	0.220776	0.0242453	0.262865	0.107274	0.373084	-0.0115458	0.195383	-0.0489926	-0.227683
		-0.0988884	0.0697271	0.308129	0.118505	0.364297	0.0923453	0.292398	-0.0536451	0.341204	0.352186	-0.32904	-0.177976	-0.0150095	-0.0333519	-0.394937	-0.0625202	-0.106699	-0.35501	0.396194	-0.0448485	-0.22545	0.0811235	-0.254919	0.210677	-0.115216	-0.229666	-0.38593	-0.231774	0.0245064	-0.354176	-0.234362	-0.364334	-0.11628	-0.188496	-0.195296	0.232849	-0.0491568	0.0327749	-0.182007	-0.00260579	0.176731	0.106736	0.126537	0.0891893	0.116477	0.0696768	0.0956899	0.358889
		0.0544336	-0.000544471	-0.11747	0.0903207	-0.0914074	0.126149	-0.0576979	0.0238794	0.0860277	-0.242179	-0.129945	-0.0680326	-0.151615	0.125607	-0.1039	-0.127776	0.0348426	-0.192693	-0.131557	-0.00384665	-0.0375005	0.049035	0.000961663	0.237364	0.00384665	0.200312	-0.0932137	0.0451905	0.071133	0.0182711	-0.0278864	-0.0601586	-0.055762	0.0644091	0.111437	-0.00961656	0.0663304	-0.0788155	-0.345502	-0.120212	-0.00859686	-0.0893483	0.232772	0.214096	0.0979263	-0.0240702	0.0859162	0.254789
		-0.0138838	0.0267747	-0.150455	-0.401975	0.152427	-0.13763	-0.0931537	0.177624	0.204565	0.427269	0.232978	0.0920684	0.0532201	-0.127789	0.0708536	0.193185	0.0494131	-0.0591605	0.229739	0.0663635	-0.0491427	0.170343	-0.00542592	0.113503	0.198822	0.202297	0.142111	0.0343428	0.114556	0.114556	0.0988828	0.0483081	-0.111654	-0.0104784	-0.041326	0.0831978	-0.133112	-0.0232845	-0.0209562	0.0430716	0.167264	0.320851	0.134271	-0.0693922	0.0445586	0.0116445	0.0564168	0.0172509
		0.0662839	0.00209394	-0.157368	0.0731013	0.139186	-0.186858	0.385854	0.0890729	0.252325	0.102754	0.0388475	-0.214005	-0.0867919	0.150553	-0.0548367	-0.229805	-0.279261	-0.0731013	0.00457086	-0.00914167	-0.0479849	-0.466469	-0.0479849	-0.0502689	0.0137124	0.301628	0.0274235	0.123257	0.0548367	0.195915	0.354976	0.0981946	0.0213161	-0.353004	-0.125492	-0.301709	-0.200153	-0.124374	-0.24668	-0.231199	-0.259926	-0.380094	-0.373606	-0.121021	-0.148941	-0.397353	-0.295129	-0.117668
		0.0105423	0.104785	-0.134177	-0.249958	-0.0677099	0.0167515	-0.15555	0.0200287	0.0810337	0.20799	0.0927835	0.159165	0.103369	-0.14844	-0.161754	0.00996	0.208424	-0.0367451	0.116298	0.0607721	0.180846	-0.0563111	0.0525359	-0.054252	0.0140813	-0.0233536	0.362501	0.508171	0.22524	0.216439	0.203713	0.179683	0.196853	0.372237	-0.0376136	0.240374	0.0959511	0.22524	0.250124	0.259861	0.0598739	0.015343	0.0413874	-0.334835	-0.28773	0.38155	-0.0896254	0.178891
		-0.250944	0.256173	0.134016	0.177109	0.283712	-0.0629452	0.236081	0.0315592	0.166033	0.102247	0.00478208	-0.33116	0.101294	0.158749	0.110831	-0.0576879	0.249586	0.170148	0.265573	0.289644	-0.14348	-0.182312	0.0574749	0.111416	-0.250481	-0.329247	0.280972	-0.152627	-0.303472	-0.269694	-0.0666645	-0.183452	-0.06207	-0.165195	0.0160971	-0.493042	-0.152627	-0.201677	-0.103182	0.360594	0.23496	0.282614	0.0126456	0.0737336	0.382962	0.143074	-0.0568906	0.220399
		-0.162846	-0.221232	-0.218993	-0.119995	0.0747688	0.0725051	-0.423215	-0.292457	-0.226	0.173414	0.0916908	0.0531089	0.110958	-0.120584	-0.106143	-0.372241	0.0482828	0	0.353571	0.0579344	-0.159027	-0.125395	-0.221232	-0.38981	-0.0904414	-0.240944	-0.0352573	0.00117537	-0.282525	-0.0787088	-0.118573	0.11623	-0.268691	-0.190999	-0.148994	0.163586	-0.087693	0.244691	0.167026	0.0496374	0.183066	0.0496374	0.366397	0.020782	0.179192	-0.120725	-0.298291	-0.12398
		0.108402	0.28189	0.261998	0.383272	0.0786578	0.237939	0.0554324	0.356803	0.383846	-0.334835	-0.182111	0.0283498	-0.0383535	-0.356351	-0.0275161	-0.0960461	-0.330142	0.406435	-0.00854395	-0.168344	0.110958	-0.197996	0.204338	-0.104569	-0.170465	-0.400293	-0.2149	-0.00175054	-0.275685	-0.191965	-0.317617	-0.161572	-0.249884	-0.207094	0.291408	-0.0856169	-0.0446896	-0.149455	0.0182401	0.143398	0.129457	0.039082	0.0726046	0.081061	0.00260579	0.13043	0.338687	0.0649116
		-0.0745579	-0.159733	0.0805381	-0.0935806	0.128318	-0.076189	0.0177711	0.0693922	-0.247541	-0.102814	-0.161356	-0.145659	0.0941238	-0.0984695	-0.16406	0.0364755	-0.171713	-0.147826	-0.0596054	-0.0836159	0.00961656	0.033655	0.186022	-0.0182711	0.172667	-0.121979	0.0653698	0.117188	-0.0182711	-0.0269249	-0.085623	-0.0634485	0.0423069	0.119105	-0.0288479	0.0163479	-0.0903348	-0.229379	-0.113357	-0.0429779	-0.061878	0.168101	0.18516	0.0738998	0.0721827	0.0120355	0.186865	0.144177
		-0.0386721	-0.0941432	-0.271034	0.113924	-0.144538	-0.0317322	0.0916177	0.245684	0.413585	0.30211	0.0706063	0.0532201	-0.112489	0.00455213	0.186741	0.114329	-0.0416135	0.230999	0.0465908	0.0165966	0.170976	-0.01532	0.14084	0.18111	0.178261	0.119547	-0.0488899	0.0704097	0.15859	0.116296	0.053544	-0.0285229	0.133112	0.00116428	0.124417	-0.0698282	0.0267768	-0.00873203	0.0791295	0.152804	0.335008	0.166685	-0.0355633	0.0509827	0.00358297	0.0787845	0.0875277	0.134779
		0.00139596	-0.123257	-0.0708188	0.200441	-0.150553	0.423082	0.0639703	0.225294	0.0662533	-0.0890729	-0.193652	-0.0342781	0.0845107	-0.105033	-0.182326	-0.357188	-0.14828	0.170988	0.00457086	-0.105033	-0.440492	-0.0388475	-0.0959145	-0.041132	0.189123	-0.041132	0.100474	-0.0731013	0.270293	0.416535	0.0731013	0.0605662	-0.327959	-0.13778	-0.317036	-0.164552	-0.102008	-0.227878	-0.180142	-0.216798	-0.319222	-0.375769	-0.173463	-0.180142	-0.357348	-0.324684	-0.132196	-0.217907
		0.0818926	-0.15555	-0.221951	-0.0797111	0.00400587	-0.113499	0.0036417	0.137895	0.225521	0.116263	0.166248	0.126009	-0.12109	-0.204663	0.0123641	0.194865	-0.0350284	0.0415516	0.08581	0.156976	-0.0940362	0.0339984	-0.0707214	-0.0315949	-0.0779239	0.383611	0.482547	0.233055	0.212525	0.194892	0.195383	0.138863	0.337741	-0.0237576	0.253533	0.120627	0.192441	0.216929	0.306414	0.0915061	0.0166771	0.0896254	-0.354907	-0.274208	0.368246	-0.0275938	0.185732	0.137759
		0.264321	0.139093	0.17616	0.267765	-0.0956353	0.262128	0.0573694	0.157482	0.124809	0.0168963	-0.328613	0.0764762	0.192596	0.126715	-0.034109	0.254919	0.173313	0.243622	0.283712	-0.050581	-0.159484	0.28773	0.145767	-0.291107	-0.279845	0.360469	-0.12173	-0.244821	-0.253875	-0.0160971	-0.208503	-0.065516	-0.156056	-0.0103482	-0.489807	-0.175468	-0.164053	-0.209984	0.336082	0.201643	0.230802	0.0547847	0.0821513	0.415312	0.209984	-0.090566	0.205814	-0.0779428
		-0.234655	-0.205546	-0.0679771	0.0566543	0.0566543	-0.473591	-0.339525	-0.221232	0.211687	-0.00482921	-0.0579344	0.0965093	-0.0820506	-0.0916908	-0.306616	-0.0531089	-0.115772	0.353571	0.038629	-0.187783	-0.0916908	-0.268791	-0.340989	-0.0564026	-0.224714	-0.0657967	-0.00117537	-0.225874	-0.0787088	-0.119744	0.0517046	-0.288281	-0.266383	-0.189835	0.0853881	-0.0611745	0.189933	0.242416	0.069248	0.170465	0.110728	0.375311	0.0565601	0.156487	-0.0130671	-0.272695	-0.0587859	0.0620498
		0.348142	0.293565	0.379253	0.0756812	0.206144	0.162404	0.401601	0.422134	-0.359687	-0.148987	-0.00917255	-0.012508	-0.316666	-0.0250149	-0.144993	-0.189532	0.365338	-0.0533873	-0.164102	0.0725921	-0.202225	0.197996	-0.0811235	-0.151366	-0.296817	-0.25912	-0.0428818	-0.352481	-0.223133	-0.334651	-0.175476	-0.29968	-0.226234	0.247532	-0.0685086	-0.025327	-0.0997405	0.0280105	0.0921148	0.152468	0.0732552	0.121021	0.0791098	0.0891893	0.181254	0.316506	0.0273391	-0.0129108
		-0.137533	0.0794509	-0.0631376	0.0941238	-0.0859734	0.0244346	0.0632899	-0.209393	-0.0457276	-0.138617	-0.221232	0.133198	-0.0266775	-0.145659	0.0293993	-0.217432	-0.182208	-0.140172	-0.160253	-0.067291	-0.0586446	0.212679	-0.0855358	0.100889	-0.181254	-0.0519181	0.172667	0.0134631	-0.0797757	-0.0581205	-0.071133	0.0509571	0.115272	-0.0596054	-0.0288479	-0.1306	-0.224288	-0.190273	-0.0532882	-0.0773336	0.188569	0.217495	0.0756167	0.166394	-0.0120355	0.149307	0.120212	-0.152727
		-0.106014	-0.25837	0.103047	-0.226128	0.00595027	0.0874109	0.155385	0.356458	0.208489	0.0521971	0.0971754	-0.108406	0.00390182	0.0552618	0.0630587	-0.0383633	0.232573	0.106184	-0.00542592	0.214294	-0.0188306	0.196294	0.212401	0.175094	0.147508	-0.0483081	0.0576158	-0.0162995	0.0430716	-0.0709911	-0.15454	-0.0291049	-0.0971406	-0.0122248	-0.194976	0.0721539	0.0267768	0.0308509	0.148173	0.315746	0.00232855	0.0124269	0.0548367	0.0273184	0.0591018	0.0583726	0.148422	0.0548367
		-0.146007	-0.14146	0.111869	-0.0981946	0.505101	0.143734	0.22078	-0.0434164	-0.0890729	-0.125533	0.018283	0.125533	-0.157368	-0.0616871	-0.363817	-0.16418	0.157368	-0.0685362	-0.0205682	-0.379253	-0.0594038	-0.109591	0.0594038	0.170988	-0.0251384	0.14828	-0.0205682	0.498691	0.500829	-0.00685627	0.0134631	-0.329051	-0.13443	-0.323592	-0.142245	-0.106483	-0.235625	-0.199042	-0.206815	-0.357348	-0.409182	-0.195709	-0.174576	-0.385494	-0.238943	-0.163437	-0.251098	0.104246
		-0.128375	-0.186999	-0.0858914	-0.049881	-0.096067	-0.0316802	0.149606	0.197652	0.0498966	0.173161	0.129147	-0.15288	-0.209419	0.000686902	0.182022	-0.0140813	-0.000343451	0.0556247	0.171645	-0.0789527	-0.0535655	-0.0971201	-0.0573406	-0.0724365	0.415104	0.362501	0.198814	0.293838	0.163962	0.215461	0.112241	0.379395	-0.0658077	0.110761	0.12112	0.250611	0.256454	0.286087	0.0707517	0.0633532	0.0275938	-0.314692	-0.247085	0.354907	-0.253875	0.267436	0.130891	0.233488
		0.152095	0.261188	0.30585	-0.090609	0.226961	0.0210404	0.185013	0.137189	-0.000318806	-0.342863	0.105745	0.155898	0.160016	-0.0117957	0.27152	0.230736	0.242366	0.266826	-0.0356405	-0.0907729	0.357133	0.154913	-0.310207	-0.257268	0.353794	-0.116001	-0.241423	-0.218733	0.0574749	-0.165195	-0.0769995	-0.167479	0.0390887	-0.370466	-0.158342	-0.159484	-0.317627	0.313518	0.207899	0.126289	0.0316118	0.109487	0.399165	0.218317	-0.0653133	0.214151	-0.0653133	0.0593582
		-0.0634485	-0.126769	0.00226678	0.194326	-0.144623	-0.216461	-0.0289733	0.362915	0.0434561	-0.00482921	0.115772	-0.0241449	-0.202133	-0.320742	-0.0627593	-0.115772	0.400115	0.149426	-0.0772291	0.0916908	-0.0289733	-0.327284	-0.0646226	-0.199148	-0.0986506	0.00352609	-0.203802	0.0657967	-0.153669	0.100995	-0.324996	-0.25483	-0.180513	-0.0334801	-0.110728	0.0634814	0.160145	0.104972	0.15326	0.131434	0.365282	-0.0103913	0.179192	-0.140243	-0.272695	-0.156487	0.0587859	-0.0359312
		0.3302	0.383846	0.129195	0.173059	0.189024	0.424409	0.444833	-0.357957	-0.158105	0.0316846	0.0433547	-0.2955	0.0858363	-0.164102	0.0256306	0.16198	0.0576561	-0.197996	0.178943	-0.346733	0.197996	-0.0896519	-0.0853881	-0.294728	-0.280088	-0.00525162	-0.401407	-0.249884	-0.370251	-0.202366	-0.328695	-0.227704	0.223292	-0.081155	-0.143528	-0.189392	0.0361515	0.114205	0.146314	0.0397332	0.048849	-0.0241025	0.00944594	0.143722	0.24693	0.0580829	-0.0372096	0.115689
		0.131029	-0.0299437	0.0691203	-0.132656	0.0360945	0.048307	-0.214776	-0.0430066	-0.131571	-0.178112	0.17271	-0.0707517	-0.0767327	0.0522573	-0.186975	-0.112396	-0.071133	-0.11623	-0.0701726	-0.0970516	0.196503	-0.161208	0.0432681	-0.15643	-0.0423069	0.0567229	0.0288479	-0.0922541	-0.0295763	-0.157386	0.0461516	0.215531	-0.0413456	0.0355778	-0.0375005	-0.203893	-0.152727	-0.0412593	0.0653133	0.139045	0.224288	0.0996415	0.188569	0.0275084	0.203893	0.109929	-0.12535	0.0498517
		-0.140591	0.199657	-0.319524	0.0783054	0.0684712	0.147497	0.465152	0.204565	0.0685614	0.146129	-0.0941113	-0.076049	0.0520127	-0.095522	-0.076049	0.235406	0.270576	-0.0539271	0.164955	-0.00510675	0.130674	0.246728	0.168758	0.187123	-0.0901703	-0.066921	-0.053544	0.107592	0.00523924	-0.0628503	0.0994635	0.0244486	-0.0640134	-0.133112	0.106431	0.092494	0.205349	0.167264	0.429147	0.0122248	0.043702	0.0745277	0.100686	0.110958	0.0632338	0.129232	0.0509827	-0.133925
		-0.182326	0.130086	-0.011427	0.520012	0.182326	0.189123	0.111869	-0.0205682	-0.223037	-0.041132	0.0662533	-0.182326	-0.16645	-0.370439	-0.14146	0.130086	-0.0297085	0.0297085	-0.363817	-0.0479849	-0.256821	-0.011427	0.339468	-0.0639703	0.0731013	-0.102754	0.507236	0.502966	0.0594038	-0.0415058	-0.252202	-0.201264	-0.265438	-0.0314117	-0.114313	-0.184592	-0.144478	-0.182367	-0.339952	-0.42954	-0.186816	-0.193487	-0.343218	-0.187928	-0.192375	-0.295129	0.24889	-0.351918
		-0.222311	-0.106601	-0.115314	-0.119306	-0.0367771	0.150431	0.176781	0.0513879	0.167071	0.186811	-0.162095	-0.149807	0.0422382	0.184225	-0.0449845	0.00343451	0.0168287	0.186975	-0.140241	-0.109451	-0.116298	-0.060429	-0.162778	0.420331	0.513273	0.202733	0.26667	0.116681	0.261807	0.131473	0.401753	-0.0054447	0.140341	0.196853	0.239399	0.2433	0.332451	0.100395	0.0346857	-0.11027	-0.328129	-0.247085	0.199401	-0.301226	0.226681	-0.0482828	0.192569	0.0827394
		0.280588	0.33008	-0.173349	0.21468	0.196701	0.193228	0.0818874	0.0388895	-0.34388	0.058962	0.212474	0.0659689	0.058325	0.21531	0.226331	0.261815	0.28215	-0.0137976	-0.145767	0.311328	0.103391	-0.343765	-0.218733	0.322534	-0.0712583	-0.203953	-0.234622	0.0701099	-0.142336	-0.00344944	-0.0827394	0.119438	-0.384871	-0.0275938	-0.125166	-0.241193	0.216234	0.12209	0.187029	0.048466	0.044253	0.378902	0.19747	-0.00421525	0.155649	-0.0568906	0.0609401	0.0355463
		-0.0181337	0.0566543	0.104177	-0.159027	-0.0338013	-0.00965837	0.264048	0.0916908	0.0820506	0.144623	0.0289733	-0.0627593	-0.316037	-0.00965837	0.0289733	0.330142	0.173414	0.0916908	0.245047	-0.0820506	-0.30437	-0.0552281	-0.180513	-0.233992	0.0399571	-0.18634	-0.0446565	-0.0646226	0.0963054	-0.324996	-0.32614	-0.16418	0.121084	-0.241279	0.104972	0.146371	0.0392512	0.0588674	0.203653	0.17734	-0.0669415	0.211547	-0.12398	-0.259861	-0.175951	0.0751016	-0.201851	0.52607
		0.277215	0.153517	0.223234	0.135131	0.340625	0.209093	-0.277215	-0.283256	0.0575215	-0.0491887	-0.28734	0.0441882	-0.0192234	-0.0597902	0.098177	0.0789909	-0.240198	0.189532	-0.325986	0.300992	-0.271708	-0.178943	-0.277994	-0.280088	-0.0323823	-0.344846	-0.300535	-0.323584	-0.16418	-0.282549	-0.220349	0.162782	-0.0662763	-0.0804112	-0.114597	0.0797602	0.0778089	0.112906	0.0690262	0.0748816	-0.00358297	0.021497	0.0241025	0.183838	0.0717388	-0.0258204	0.116068	0.134223
		0.0310324	0.118555	-0.107701	0.0399806	0.0538569	-0.198618	-0.0190559	-0.1039	-0.0457276	0.0549777	-0.0772764	-0.127776	0.0196003	-0.165984	-0.0749745	-0.153563	-0.161208	-0.0567229	-0.139215	0.119105	-0.294032	-0.00480831	-0.15643	-0.0451905	0.098011	0.0192327	-0.0461516	-0.0132591	-0.166939	0.0730539	0.251571	-0.0605662	0.0413456	-0.0451905	-0.156145	-0.180045	-0.0996415	0.0154741	0.0944955	0.22259	0.0824835	0.0841999	0.00171938	0.236163	0.214096	-0.203893	0.0550063	0.220892
		0.185903	-0.388645	0.0337151	0.0758383	0.0396634	0.476735	0.124794	0.132885	0.208078	0.0307088	-0.164802	-0.00585273	-0.0429135	-0.0201588	0.21934	0.213663	-0.0488237	0.229424	0.037977	0.090583	0.227219	0.150365	0.211454	-0.0988828	-0.0814543	0.0273588	0.167264	0.0349248	-0.00291069	0.128475	0.0820355	0.0122248	-0.0128069	0.065758	0.0895893	0.116876	0.151646	0.409689	0.0244486	0.0740998	0.0432736	0.0653659	0.0658133	0.0676525	0.124111	0.0428453	-0.131366	-0.0741091
		0.123257	-0.14146	0.40122	0.00685627	0.116425	0.0959145	0.114147	-0.285979	-0.105033	0.186858	-0.225294	-0.225294	-0.539084	-0.22755	-0.0616871	-0.16191	0.118703	-0.354976	-0.0822292	-0.155097	-0.011427	0.202703	-0.107312	-0.0205682	-0.0776657	0.494412	0.589375	0.0388475	-0.171236	-0.335594	-0.220124	-0.207924	-0.0504766	-0.115431	-0.251098	-0.182367	-0.200153	-0.361689	-0.435949	-0.220124	-0.263234	-0.383335	-0.127727	-0.280849	-0.28964	0.192375	-0.448737	-0.617933
		-0.108053	-0.0666186	-0.0786203	-0.0258547	0.115106	0.147463	0.028019	0.124523	0.161142	-0.264268	-0.141949	0.0247272	0.162546	-0.0360585	-0.0429248	0.0669479	0.237228	-0.139557	-0.0851244	-0.136823	-0.154587	-0.143316	0.163778	0.4774	0.245251	0.246226	0.181156	0.293354	0.135415	0.340144	0.0559174	0.0900243	0.221818	0.260348	0.274443	0.384637	0.106319	0.00400259	-0.0206959	-0.434391	-0.267436	0.11027	-0.354907	0.144623	-0.158342	0.321414	0.0758513	-0.334835
		0.294323	-0.243095	0.170148	0.239224	0.22035	-0.00478208	0.105427	-0.302055	0.0465373	0.222239	0.0844334	0.0481304	0.248017	0.177425	0.243308	0.274649	-0.0413874	-0.214188	0.351567	0.127456	-0.309085	-0.243688	0.370466	-0.102244	-0.226681	-0.221005	0.0390887	-0.0632187	-0.0402381	-0.00804866	0.251612	-0.334835	0.0379393	-0.0448352	-0.228723	0.189118	0.0842553	0.166118	-0.0337189	0.130487	0.358555	0.170304	0.0273975	0.157743	-0.174487	0.0648946	0.0849221	-0.133331
		0.131284	0.0611839	-0.163825	-0.038629	0.0144874	0.273531	0.0241449	-0.0820506	0.0916908	-0.101327	0.00965837	-0.211687	0.173414	0.110958	0.168621	0.163825	0.163825	0.0820506	0.0724066	-0.331856	-0.0822292	-0.251361	-0.163013	0.0211558	-0.261764	0.0611	-0.160677	0.0458312	-0.342129	-0.292882	-0.120915	0.189933	-0.187644	-0.0103913	0.018473	-0.0577137	-0.0577137	0.165879	0.136032	-0.130284	0.169467	-0.0391969	-0.349169	-0.162978	-0.00326682	-0.127234	0.589106	-0.214776
		0.172468	0.290065	0.14996	0.301142	0.178975	-0.172468	-0.233248	-0.000833874	0.0566883	-0.254604	0.052522	0.0640581	-0.0533873	0.0213592	0.138617	-0.0469834	0.315585	-0.348803	0.420733	-0.292639	-0.193765	-0.202225	-0.187415	0.0262567	-0.367716	-0.363488	-0.38122	-0.216216	-0.324436	-0.279004	0.114597	-0.117566	-0.124988	-0.0722287	0.134321	0.112581	0.0839875	-0.0117259	-0.021497	-0.0898394	-0.0849629	0.00684019	0.193845	0.0429033	-0.0284781	0.0884202	0.1225	0.121744
		0.0799945	-0.113129	0.0466418	0.0743839	-0.214776	-0.0620498	-0.114214	-0.0108893	0.0598739	0.0245	-0.153239	0.0886905	-0.0826559	-0.0538401	-0.174576	-0.0884153	0.000961663	-0.0874555	0.135387	-0.166939	-0.0153863	-0.174576	0.0144247	0.104725	-0.0413456	0.0163479	0.0581205	-0.226929	0.0740142	0.239259	0.00480831	0.0826559	-0.0134631	0.0481334	-0.0790503	-0.0859162	0.0910642	0.0343843	0.198788	0.151017	0.0309464	0.05157	0.19368	0.251406	-0.248021	0.00343876	0.275056	0.115071
		-0.314692	0.163268	0.086359	0.122818	0.438963	0.0911745	0.129828	0.171559	0.0348025	-0.201556	-0.035763	-0.0266609	0.0474633	0.173194	0.294032	0.0322336	0.123045	0.0411675	0.137347	0.263367	0.1383	0.165906	-0.0663395	-0.113975	-0.0709911	0.121517	-0.077967	0.0291049	0.0360887	0.102947	0.0302689	-0.10585	-0.0221204	0.0256127	0.102367	0.0744793	0.29813	0.205925	0.0877899	0.0578339	0.0501511	0.0689448	0.0875277	0.0604028	-0.0475566	-0.0102844	-0.0470437	-0.436202
		-0.200441	0.310553	0.0159977	0.143734	0.111869	0.0662533	-0.256821	-0.0913537	0.27702	-0.184592	-0.180059	-0.453502	-0.157368	-0.0685362	-0.0959145	0.111869	-0.332808	-0.0388475	-0.111869	-0.0365629	0.182326	-0.107312	0.0639703	-0.130086	0.498691	0.560141	-0.00914167	-0.136663	-0.27755	-0.241155	-0.125492	0.0213161	-0.0661703	-0.161208	-0.0796156	-0.132196	-0.31266	-0.443413	-0.125492	-0.202374	-0.203484	-0.014585	-0.104246	-0.212362	0.211253	-0.31266	-0.635032	-0.317036
		-0.0622531	-0.105511	-0.0567954	0.109817	0.181879	0.0525478	0.111636	0.194697	-0.308997	-0.143999	0.0295346	0.174676	-0.0950642	-0.0583701	0.0614584	0.173008	-0.173008	-0.077238	-0.142633	-0.139215	-0.144341	0.0218852	0.435975	0.246226	0.212525	0.145266	0.371759	0.220841	0.330045	0.0752005	0.142311	0.27687	0.163962	0.22866	0.39558	0.030686	0.00933933	-0.0275938	-0.45404	-0.260659	-0.0482828	-0.314692	0.253875	-0.117147	0.394818	0.0758513	-0.260659	-0.361581
		-0.228194	0.139728	0.167616	0.211213	0.0439882	0.153362	-0.277955	0.0226343	0.191649	0.114644	0.0302843	0.21405	0.183117	0.256173	0.273397	-0.043686	-0.19143	0.351567	0.148054	-0.378228	-0.17775	0.303472	-0.0172468	-0.221005	-0.217597	0.0769995	0.00229963	-0.0999505	0.0195462	0.181171	-0.348225	-0.0632187	-0.0907729	-0.205814	0.161932	0.0926693	0.170304	-0.105284	0.0379328	0.259861	0.147267	-0.0589965	0.166118	-0.105284	0.100458	0.101361	-0.115193	-0.0443266
		0.254748	-0.0675833	0.0868712	0.0772291	0.478139	0.125395	0.182996	0.163825	-0.197352	0.0724066	-0.235529	0.226	0.0289733	0.135012	0.221232	0.187783	0.120584	0.0338013	-0.227034	-0.0305571	-0.230514	-0.151332	-0.0458312	-0.253674	0.0787088	-0.197984	0.0869223	-0.34327	-0.328427	-0.0716666	0.136032	-0.125685	-0.0277085	0.00577296	0.0288629	0.018473	0.13833	0.140628	-0.0230909	0.201851	0.00326682	-0.342834	-0.140243	-0.0261331	-0.218005	0.592074	-0.11747	-0.00653363
		0.207914	0.193159	0.255551	0.168325	-0.199654	-0.0908298	-0.0266824	0.103308	-0.293868	0.152303	0.166223	0.0427135	0.0448485	0.170465	-0.0640581	0.392091	-0.309335	0.336369	-0.334294	-0.252818	-0.233881	-0.181062	-0.0332573	-0.302245	-0.373629	-0.436517	-0.166788	-0.314204	-0.279004	0.0446896	-0.111626	-0.103456	-0.110884	0.0924398	0.139184	0.0478724	0.0726046	0.0625187	0.0123774	0.0296388	0.0130288	0.113231	-0.0159485	-0.0258204	0.0136702	0.0838719	0.142915	0.0812183
		-0.114757	0.0366497	0.0616255	-0.174871	-0.0734705	-0.148909	-0.0446392	0.0255887	0.130487	-0.0729267	0.0935806	-0.137301	-0.181254	-0.248732	-0.261029	-0.0989703	-0.178393	0.247785	-0.28556	-0.0653698	-0.135387	0.0596054	0.154519	-0.0903348	-0.0471128	0.0744216	-0.239259	-0.0442293	0.0605662	-0.0144247	0.00576996	-0.0653698	0.0532882	-0.00171938	-0.0275084	0.164686	-0.00343876	0.142467	0.0171934	-0.0206319	-0.0189126	0.104786	0.387018	-0.249714	0.0343843	0.320437	0.0326654	0.0859162
		0.232	0.0895144	0.117877	0.498835	0.0743443	0.16546	0.171559	0.0450354	-0.226625	0.0734514	-0.0234099	0.0838401	0.20956	0.241698	-0.0207455	0.0975892	0.0143625	0.0845303	0.223438	0.176045	0.159248	0.0244486	-0.108752	0.0523805	0.171887	0.0471445	0.041326	0.248442	0.205925	0.234102	0.355331	0.284458	0.238119	0.138327	0.198434	0.439673	0.203044	0.114717	0.092494	0.0385122	0.0497035	0.107827	0.0137124	-0.115144	0.0505544	-0.0897668	-0.452446	-0.0684131
		0.274779	0.0571203	0.152825	0.182326	0.0685362	-0.214005	-0.0936342	0.209486	-0.111869	-0.109591	-0.509368	-0.211746	-0.155097	-0.198178	0.146007	-0.332808	-0.134636	-0.107312	-0.0159977	0.236568	-0.134636	0.00685627	-0.216264	0.530621	0.618307	0.105033	-0.103127	-0.280849	-0.217907	-0.181254	0.0852158	-0.0302901	-0.121021	-0.0661703	-0.0941732	-0.247785	-0.302805	-0.110958	-0.185704	-0.102008	0.0112193	-0.067291	-0.153403	0.24226	-0.167894	-0.557737	-0.157864	-0.349744
		-0.094977	-0.0607978	0.110644	0.196175	0.0532105	0.0792128	0.141855	-0.277415	-0.123143	0.0569974	0.128665	-0.0655756	-0.0830673	0.0693493	0.169599	-0.186294	-0.0274744	-0.151855	-0.15288	-0.118694	0.0710999	0.435975	0.186064	0.188517	0.153141	0.378441	0.244276	0.335337	0.0979263	0.229148	0.271043	0.152649	0.210078	0.324749	0.0232627	0.0120076	0.0275938	-0.499502	-0.314692	-0.00689886	-0.394818	0.28773	-0.24029	0.440951	0.0206959	-0.253875	-0.434391	-0.0551771
		0.16445	0.0933423	0.200489	0.10034	0.167616	-0.312284	0.01594	0.106063	0.0850699	0.0605547	0.191649	0.197964	0.269956	0.232937	-0.0126478	-0.134325	0.357133	0.194847	-0.370466	-0.0815915	0.282099	-0.0482828	-0.151484	-0.180031	-0.00459925	0.0758513	-0.153771	-0.011498	0.208503	-0.315813	-0.0252946	-0.0988035	-0.222481	0.151458	0.0716287	0.159838	-0.157743	-0.0126456	0.170304	0.128388	0.0147531	0.0884626	-0.138879	0.132017	0.130741	-0.111736	-0.07043	0.338557
		0.0193163	0.115772	0.163825	0.473591	0.400115	0.311328	0.144623	-0.216461	0.115772	-0.245047	0.226	0.0144874	0.125395	0.106143	0.221232	0.306616	0.182996	-0.21891	-0.0317322	-0.24326	-0.18634	-0.0751879	-0.239786	-0.0669708	-0.199148	0.113887	-0.288281	-0.38868	-0.0352573	0.168172	-0.134882	-0.0946061	-0.137181	-0.0300172	-0.0011546	0.0450216	0.0819304	-0.038097	0.107701	-0.0424624	-0.247005	-0.12398	-0.0457276	-0.0979263	0.647854	-0.110958	0.0424624	-0.205084
		0.107213	0.303472	0.100078	-0.142251	-0.149816	-0.00667097	0.115779	-0.198637	0.200288	0.0555218	0.0597902	-0.0832559	0.217011	0.00854395	0.40848	-0.296817	0.217011	-0.288458	-0.187415	-0.0939149	-0.187415	-0.0638732	-0.277402	-0.393847	-0.384591	-0.14591	-0.306519	-0.316144	0.0111741	-0.0930515	-0.0320301	-0.186438	0.139184	0.0986144	0.0885391	0.042989	0.0582882	-0.0013029	-0.0465702	-0.0709781	0.110958	0.0394872	-0.00493653	0.017847	0.140648	0.16594	0.0580829	-0.0208846
		0.0666186	0.130878	-0.17379	-0.0419181	-0.153239	-0.033754	0.021778	0.0571539	-0.0832559	0.108244	-0.055762	-0.128685	-0.19936	-0.284618	-0.0740142	-0.203167	0.155475	-0.338084	-0.10952	-0.104725	0.0884153	0.141129	-0.0903348	-0.0115398	0.0683098	-0.153563	0.0759348	0.0403844	0.124853	0.0509571	0.0250019	0.0996415	-0.046415	0.00859686	0.258171	-0.139045	0.111644	-0.121925	0.061878	-0.104786	0.0395406	0.447794	-0.249714	0.0446965	0.266618	0.116785	-0.0275084	-0.00515813
		0.0400396	0.0584945	0.484438	0.104036	0.138999	0.159359	0.0081896	-0.125992	0.0773477	-0.0741008	-0.00390182	0.173828	0.216817	-0.0207455	0.150999	0.0296809	0.0638129	0.0698703	0.129403	0.168758	0.120357	0.0907512	0.0866843	0.211682	0.166107	0.272473	0.359273	0.323118	0.351949	0.460643	0.396856	0.389027	0.355894	0.237545	0.592391	0.180551	0.142881	0.121549	-0.0456749	0.028214	0.0601404	0.146717	-0.108736	0.0890729	-0.214469	-0.487409	-0.0370673	-0.255243
		0.100474	0.173257	0.14828	0.0388475	-0.16645	-0.150553	0.12781	-0.16418	-0.0616871	-0.520012	-0.204965	-0.22755	-0.189123	0.0548367	-0.218523	-0.173257	-0.0845107	0.0548367	0.290454	-0.236568	0.0319933	-0.175525	0.481541	0.558042	0.0776657	-0.14671	-0.349744	-0.318129	-0.292934	-0.052719	-0.0291684	-0.117668	-0.0235597	-0.0515978	-0.295129	-0.26654	-0.127727	-0.230092	-0.13443	-0.0661703	-0.163437	-0.0908146	0.171236	-0.140013	-0.561858	-0.124374	-0.341041	-0.373606
		-0.0127458	0.105188	0.168882	0.0684503	0.0432681	0.147133	-0.235874	-0.162095	0.0583701	0.116494	-0.0329683	-0.0628309	0.0168287	0.200244	-0.175394	0.00446486	-0.194462	-0.198884	-0.116983	0.0164142	0.467085	0.146743	0.120134	0.143788	0.346866	0.189008	0.354538	0.0766833	0.32812	0.189498	0.014354	0.267642	0.283662	-0.0262321	0.015343	0.314692	-0.51881	-0.334835	0.0206959	-0.394818	0.267436	-0.38155	0.158342	0.0482828	-0.525222	-0.48657	0.0896254	0.0551771
		0.105745	0.175211	0.0599176	0.123857	-0.265615	0.058962	0.134968	0.117186	0.0780678	0.117822	0.206799	0.28215	0.228534	-0.0643674	-0.138903	0.288856	0.0999505	-0.459481	-0.134325	0.241423	-0.168621	-0.203953	-0.268565	-0.0275938	0.119438	-0.167479	0.0494319	0.211914	-0.334835	-0.034491	-0.0517301	-0.228723	0.17867	-0.0842553	0.0989776	-0.134684	-0.0463595	0.212068	0.161932	0.0126456	-0.0168606	-0.113689	0.110721	0.0996308	-0.077997	-0.0554031	0.310458	-0.0340388
		0.320742	0.325444	0.603017	0.500792	0.283	0.202133	-0.0241449	0.0579344	-0.221232	0.3019	0.106143	0.0772291	0.182996	0.344211	0.386198	0.115772	-0.215425	-0.0481807	-0.227034	-0.100995	-0.0869223	-0.0845758	-0.09396	-0.202638	0.0810558	-0.240944	-0.30437	-0.0446565	0.219635	0.020782	-0.245828	-0.21393	-0.0646348	-0.0888453	0.0680948	0.165879	-0.115331	0.110958	-0.0718392	-0.250221	-0.11747	-0.0489926	-0.140243	0.679584	-0.195383	0.136992	-0.221232	0.158674
		0.356803	0.0572196	-0.134537	-0.236537	0.0899976	-0.0558551	-0.297945	0.236537	0.0597902	0.174705	-0.0170876	0.181062	0.0384433	0.406435	-0.219122	0.227559	-0.240198	-0.208565	-0.170465	-0.290548	-0.083103	-0.162441	-0.392165	-0.403924	-0.166788	-0.267095	-0.327751	-0.012664	-0.187915	-0.0446896	-0.218141	0.0524296	0.0690262	0.085288	0.0641457	0.0670741	0.00912022	-0.0921148	-0.0966648	0.120372	0.0292374	-0.0679461	0	0.0637736	0.112283	0.0429033	-0.0577035	-0.0205049
		0.0599609	-0.144576	-0.00490023	-0.174331	-0.0740142	0.0130671	0.0179671	0.0468159	0.0223224	-0.00961656	-0.0932137	-0.207924	-0.219332	-0.102807	-0.208876	0.110479	-0.336216	-0.185069	-0.0855358	0.105684	0.10952	-0.0778553	0.0201942	0.0958015	-0.129642	0.0864957	0.0701726	0.123895	0.0586446	0.0768951	0.191976	0.05157	0.0601602	0.254789	-0.0567244	0.111644	-0.0841999	0.121925	-0.140756	0.00859686	0.539607	-0.337159	0.046415	0.180045	0.0910642	-0.0704655	0.00515813	-0.0738998
		0.0337151	0.519845	0.0931537	0.157324	0.11759	-0.00102371	-0.103955	0.0747502	-0.14347	-0.0403134	0.21934	0.10873	0.0105326	0.185858	0.0331909	0.00957511	0.074333	0.116048	0.155124	0.152804	-0.0151353	-0.0174637	0.0366706	0.0686654	0.103528	0.126736	0.196705	0.141803	0.375576	0.230656	0.298699	0.255888	0.25875	0.49134	0.153961	0.128379	0.0188543	-0.0322439	-0.0376167	-0.0168086	0.142455	-0.0638276	0.0381336	-0.14376	-0.392581	0.0627159	-0.19048	0.109967
		0.26805	0.0479849	0.00685627	-0.0753836	-0.132361	0.159639	-0.0434164	0.00457086	-0.43832	-0.261315	-0.184592	-0.0799475	0.0822292	-0.202703	-0.0594038	-0.150553	0.0845107	0.274779	-0.243325	-0.018283	-0.312782	0.468626	0.560141	-0.0388475	-0.204595	-0.469958	-0.43915	-0.419909	-0.162323	-0.0471128	-0.151173	-0.0572033	-0.100889	-0.313754	-0.306092	-0.249994	-0.393044	-0.243366	-0.204595	-0.325776	-0.152288	0.0459914	-0.191264	-0.603767	-0.190152	-0.478414	-0.47947	-0.124374
		0.156529	0.217333	0.15966	0.0803716	0.13905	-0.213494	-0.176076	0.0501333	0.0618104	-0.136139	-0.0710644	0.00206071	0.173008	-0.155611	0.015455	-0.223674	-0.185273	-0.141949	0.125679	0.533604	0.159536	0.202243	0.181647	0.213015	0.132951	0.30738	0.0445403	0.379395	0.180665	0.00742457	0.244276	0.186064	0.0113843	-0.0726818	0.28773	-0.473591	-0.368246	0.144623	-0.374903	0.144623	-0.467085	0.0965093	0.103391	-0.538008	-0.48657	-0.151484	0.117147	-0.0823636
		0.16065	0.0723374	0.183749	-0.209322	0.00350686	0.138776	0.138141	0.148608	0.115915	0.220665	0.289019	0.212159	-0.166337	-0.174327	0.23689	0.0298929	-0.53588	-0.277591	0.202815	-0.23122	-0.225546	-0.322534	-0.157199	0.0379393	-0.178891	-0.032192	0.170904	-0.350453	-0.0999505	-0.146911	-0.327887	0.187029	-0.126289	0	-0.18285	-0.138879	0.0273975	0.12419	0.044253	-0.0695237	0.0779428	0.104406	0.0840565	-0.100496	0.018208	0.279252	-0.0474916	-0.0783358
		0.159027	0.482681	0.585488	0.249802	0.202133	0.00965837	0.139819	-0.202133	0.273531	-0.0627593	0.101327	0.115772	0.159027	0.3019	0.0724066	-0.153669	0.0305571	-0.302074	-0.126769	-0.0564026	-0.16418	-0.0740142	-0.167682	0.154837	-0.15951	-0.277916	0.00117537	0.312601	0.0588674	-0.326098	-0.226476	0.0450216	-0.0530989	0.0853881	0.139479	-0.0853881	0.0653133	0.0098004	-0.211547	-0.0130671	0.0881471	-0.0359312	0.627443	-0.0098004	0.234129	-0.288704	0.0981322	0.319901
		0.0464952	-0.0435157	-0.168873	0.0558551	0.0283498	-0.211013	0.17963	-0.0192234	0.0234949	-0.104569	0.248613	0.189532	0.313502	-0.151366	0.197996	-0.212789	-0.277994	-0.317666	-0.422772	-0.170264	-0.0778599	-0.271391	-0.336351	-0.160702	-0.27826	-0.225498	0.00670453	-0.149455	0.0134089	-0.152418	0.0413611	0.0888642	0.116802	0.101864	0.031267	-0.0345234	-0.101539	-0.113231	0.021497	0.0535296	-0.0508733	-0.00151893	0.119852	0.159528	0.054668	-0.00569599	-0.0356912	-0.146693
		-0.112043	-0.0196003	-0.193765	-0.00435576	0.0391969	0.104443	0.0544336	0.105529	0.125811	0.055762	-0.102807	-0.161208	-0.0884153	-0.0720935	0.10952	-0.317504	-0.157386	-0.0115398	0.11623	0.121979	-0.0778553	0.113355	0.014279	0.0134631	0.0749745	0.129642	0.0951327	0.0816958	0.15643	0.239553	-0.00343876	0.106501	0.186865	0.0824835	0.241247	-0.0120355	0.080767	-0.05157	0.0120355	0.530057	-0.288535	0.16127	0.180045	0.144177	-0.130487	0.0446965	-0.0292274	-0.176634
		0.448683	0.153413	0.19896	0.0501511	0.0409425	-0.102009	0.1059	-0.122753	-0.0487632	0.18206	0.054246	-0.0994996	0.116048	0.00989427	-0.0529703	0.0625374	0.108094	0.202929	0.0122248	-0.246149	-0.0285229	-0.0442353	-0.166685	-0.227784	-0.257033	-0.148173	-0.251879	-0.073898	-0.140065	0.0302689	0.139486	0.233527	0.345179	0.121517	0.0561212	-0.00985585	0.0206013	-0.00716591	-0.0327304	0.132219	-0.0368484	0.190963	-0.10257	-0.392581	0.0741091	-0.182	0.153098	0.352763
		0.0571203	0.0228533	-0.0434164	-0.0479849	0.0845107	-0.114147	0.0342781	-0.377051	-0.214005	-0.0685362	-0.00685627	0.14146	-0.0913537	-0.109591	-0.207226	0.180059	0.207226	-0.22755	-0.216264	-0.385854	0.457829	0.52426	-0.0434164	-0.202374	-0.47947	-0.422051	-0.477358	-0.213471	-0.103127	-0.244471	-0.174576	-0.145594	-0.315942	-0.369275	-0.309377	-0.394122	-0.287444	-0.311566	-0.400582	-0.096412	-0.140013	-0.106483	-0.521441	-0.114313	-0.497369	-0.39843	-0.158979	-0.0997697
		0.193219	0.150431	0.0391247	0.166577	-0.278089	-0.199904	-0.0216366	0.0876906	-0.213834	-0.155611	-0.0453278	0.173008	-0.148782	-0.0611153	-0.226725	-0.13101	-0.121432	-0.010943	0.482547	0.189989	0.164945	0.184592	0.196363	0.0381084	0.314141	0.0207881	0.43485	0.152649	0.00940443	0.285602	0.187536	0.0974326	0.0193453	0.321414	-0.408048	-0.348225	0.103391	-0.280972	0.199401	-0.467085	0.11027	0.151484	-0.594892	-0.588626	0.0206959	0.144623	-0.00363574	-0.0175723
		0.153996	0.224443	-0.190131	0.00541969	0.163817	0.213734	0.253351	0.0602361	0.26933	0.322635	0.232623	-0.235756	-0.233488	0.348225	-0.00114981	-0.568693	-0.293357	0.142336	-0.140047	-0.232354	-0.283226	-0.148054	0.0241449	-0.22214	-0.0471337	0.23689	-0.392609	-0.160627	-0.197124	-0.280549	0.159838	-0.11579	-0.105284	-0.232881	-0.226642	-0.0632078	0.126289	0.191207	-0.107386	0.0695237	0.108353	0.0901145	-0.108278	0.0379959	0.258367	-0.0467004	-0.168228	-0.183153
		0.36758	0.386198	0.187783	0.0193163	-0.115772	0.226	-0.159027	0.192569	0.139819	0.120584	-0.0482828	0.00965837	0.0144874	0.0144874	-0.153669	0.00117537	-0.250204	-0.168849	-0.0704927	-0.290582	-0.0857491	-0.174682	0.235151	-0.0892684	-0.300926	-0.0763616	0.376424	0.0842356	-0.339564	-0.13833	-0.0461756	-0.038097	0.194508	0.0750135	-0.150964	0.0359312	-0.0457276	-0.263072	-0.198618	0.0783637	-0.0816253	0.633292	0.0261331	0.396435	-0.393298	-0.0303963	0.294794	0.0210445
		-0.0500703	-0.0991497	0.0675182	0.0108403	-0.175494	0.148987	0.104569	-0.0192234	-0.170465	0.271708	0.252818	0.305165	-0.0555218	0.155612	-0.254919	-0.172585	-0.244407	-0.313502	-0.283407	-0.0621243	-0.214486	-0.261936	-0.202366	-0.282549	-0.146492	0.0111741	-0.0402219	0.109398	-0.0789237	0.0459191	0.0739058	0.110633	0.0768331	0.128159	-0.00521158	-0.0530806	-0.0745563	-0.0765079	0.0732558	-0.0106324	-0.0277188	0.120609	0.191178	0.0531502	-0.0220237	-0.0550475	-0.0626355	0.0239033
		0.0522573	-0.152698	0.00653363	-0.00598916	0.110958	0.0533455	0.0223224	0.167894	0.071133	-0.071133	-0.181254	-0.113355	-0.0740142	-0.00288499	-0.320315	-0.106643	-0.0201942	0.172667	0.0346164	-0.117188	0.103766	0.145594	-0.0423069	0.105684	0.24305	0.110479	0.121979	0.231674	0.236163	-0.0275084	0.0738998	0.271682	0.113357	0.186865	0.0635957	0.12535	0.05157	-0.0189126	0.651825	-0.259861	0.241247	0.0773336	0.171515	-0.113357	-0.127063	-0.0841999	-0.140756	-0.173221
		0.116889	0.134924	0.0716287	0.114529	-0.0669564	0.0903308	-0.16028	0.00455213	0.0711455	0.00606426	-0.038296	0.130992	0.063494	-0.102046	-0.0258515	0.0274471	0.117957	0.0680839	-0.129635	0.0628503	0.101206	0.0355067	0.102367	0.103528	0.158011	-0.00407497	0.10527	0.00116428	0.0465627	0.0791295	0.194976	0.272473	0.137748	0.0287088	-0.0732439	0.0729706	-0.00895737	-0.0327304	0.000857038	-0.231637	0.229946	-0.0171095	-0.229959	0.0655646	-0.140923	0.106426	0.379253	-0.00137126
		-0.0251384	-0.0388475	-0.0502689	0.0319933	-0.157368	0.0137124	-0.433972	-0.146007	-0.0799475	0.123257	0.16191	-0.118703	-0.12781	-0.0548367	0.193652	0.155097	-0.22078	-0.392446	-0.490127	0.372644	0.405601	-0.0594038	-0.156749	-0.456177	-0.286345	-0.415621	-0.176803	-0.0639288	-0.147826	-0.157864	-0.114313	-0.170122	-0.27755	-0.319222	-0.381174	-0.269845	-0.283048	-0.45299	-0.123257	-0.0448701	0.0258032	-0.404884	0.0538401	-0.374688	-0.318129	-0.191264	-0.0100974	-0.117345
		0.172009	0.0621565	0.181221	-0.319378	-0.210778	-0.0415516	0.0340588	-0.131352	-0.176757	0.00171725	0.179142	-0.143316	-0.144341	-0.230454	-0.121774	-0.110479	0.098408	0.362501	0.236959	0.207141	0.210568	0.224262	0.072729	0.256941	0.0494873	0.473754	0.16986	0.0658077	0.257915	0.238423	0.124079	0.045355	0.499502	-0.531621	-0.341534	0.06207	-0.368246	0.0758513	-0.493042	0.034491	0.0758513	-0.473591	-0.758239	0.0413874	0.117147	0.00302979	0.043622	0.265045
		0.240795	-0.144873	-0.0471746	0.199227	0.172047	0.248645	0.0239093	0.314559	0.296505	0.238281	-0.303472	-0.217597	0.201677	-0.0494319	-0.51988	-0.245953	0.0471337	-0.165195	-0.174327	-0.259529	-0.125166	0.0367899	-0.283226	-0.0873303	0.178891	-0.384871	-0.067813	-0.175468	-0.311462	0.228723	-0.147267	-0.164025	-0.193295	-0.280549	-0.126289	0.0653133	0.237038	-0.24742	-0.00210763	0.119401	0.0944406	-0.110871	0.0561942	0.267325	-0.0348302	-0.126499	-0.174514	-0.0933498
		0.376898	0.168621	0.120584	-0.178206	0.192569	-0.0579344	0.0434561	0.0916908	0.038629	0.211687	0.106143	0.00965837	0.0772291	-0.047006	-0.0152795	-0.1525	-0.179347	-0.0869223	-0.269845	-0.0611	-0.099823	0.120915	-0.0246814	-0.260609	-0.0704927	0.385319	0.200225	-0.303586	-0.142925	-0.00577296	-0.0288629	0.141777	-0.00692754	-0.0911498	0.0653133	-0.114214	-0.250221	-0.211547	0.0293993	-0.153239	0.577201	0.0555218	0.368129	-0.230906	-0.142398	0.207364	-0.0233825	-0.0187063
		-0.137372	-0.0408542	0.129901	-0.173839	0.0916619	-0.119474	0.0405785	-0.227559	0.282181	0.338443	0.280088	0.0491182	0.121602	-0.229666	-0.157735	-0.178943	-0.406435	-0.273968	-0.0708674	-0.320175	-0.351633	-0.263656	-0.1989	0.0208578	0.0655321	-0.0461787	0.0937948	-0.174617	0.0966648	0.0683755	0.0465702	0.055359	0.129457	-0.0055373	0.0335465	-0.0416867	-0.100889	0.0880412	0.038728	0.00531626	0.130443	0.235098	0.0899361	-0.0296171	-0.0944832	-0.0478373	0.0266824	-0.120987
		-0.116928	0.0544336	0.00816702	0.12181	0.0832559	-0.00435576	0.224081	0.0346164	0.0144247	-0.136344	-0.0605662	-0.0970516	0.102807	-0.324996	-0.0634485	0.0173095	0.160253	0.0692121	-0.0326936	0.0960922	0.148637	-0.0893751	0.0240404	0.167894	0.133472	0.127727	0.250625	0.288535	-0.0996415	0.0653133	0.337159	0.103071	0.258171	0.0481334	0.104786	0.198788	-0.00171938	0.644183	-0.17834	0.348835	-0.00171938	0.225985	-0.0601602	0	-0.0343843	-0.120212	-0.139045	0.166394
		0.132885	0.150201	0.171559	-0.0883838	0.0396634	-0.216349	-0.0253605	0.0485047	0.0625374	-0.0325527	0.0803881	0.0606242	-0.0564785	-0.0628563	0.0714642	0.0867604	0.0802919	-0.0727352	0.0308509	0.186323	0.102367	0.122097	0.218011	0.192669	0.124417	0.178819	0.0564525	0.151067	0.0343428	0.368836	0.299837	0.136589	0.0895006	0.0184258	-0.000447871	0.0170187	-0.0389212	-0.0372768	-0.130086	0.232905	-0.0285146	-0.21024	-0.00427748	-0.0812275	0.0965093	0.36205	-0.0438733	-0.0539803
		-0.0228533	-0.011427	0.041132	-0.0890729	0.109591	-0.390249	-0.143734	-0.0479849	0.125533	0.139186	-0.0913537	-0.0685362	0.011427	0.175525	0.157368	-0.223037	-0.547524	-0.498691	0.281501	0.370439	-0.134636	-0.155634	-0.371441	-0.267642	-0.426332	-0.21458	-0.0852158	-0.143362	-0.164552	-0.174576	-0.160094	-0.317036	-0.296226	-0.321407	-0.217907	-0.244471	-0.388731	-0.0224379	0.0358982	0.128844	-0.366025	0.0908146	-0.274249	-0.206815	-0.143362	0.13778	-0.0800572	-0.0128158
		0.0104456	0.150596	-0.267304	-0.104314	-0.0412083	-0.00851547	-0.02198	-0.14844	-0.0611153	0.128958	-0.139215	-0.161754	-0.212476	-0.161413	-0.177439	0.0273559	0.293318	0.2725	0.267156	0.267156	0.210568	0.0722347	0.236471	0.0400875	0.475152	0.220352	0.078166	0.300129	0.247688	0.18361	0.0246814	0.408048	-0.626006	-0.267436	0.0137976	-0.348225	0.0551771	-0.334835	0.151484	0.253875	-0.328129	-0.722979	0.165195	0.00689886	0.0599718	0.0992953	0.281098	0.0714726
		-0.138096	-0.030603	0.208375	0.169832	0.241737	0.0290093	0.321393	0.335657	0.254606	-0.318054	-0.325891	0.338186	-0.0701099	-0.54332	-0.258398	0.19029	-0.205091	-0.17775	-0.194847	-0.126311	-0.0137976	-0.274208	-0.0275938	0.120584	-0.301226	-0.0988035	-0.19143	-0.370773	0.313518	-0.157743	-0.113689	-0.113689	-0.350394	-0.18285	0.00421525	0.280549	-0.297054	0.048466	0.119401	0.124696	-0.109143	0.072802	0.225433	0.0886096	0.0261238	-0.143836	0.0561942	0.062522
		0.125395	0.038629	-0.29718	0.206911	-0.0675833	0.0724066	-0.316037	-0.0289733	0.211687	0.168621	-0.0868712	-0.0241449	-0.0528791	-0.022331	-0.20729	-0.202638	-0.0399571	-0.204965	-0.0434817	-0.163013	0.0528791	-0.00470145	-0.305518	-0.112715	0.336201	0.149816	-0.380873	-0.161292	-0.0415594	-0.110728	0.110728	-0.0680948	-0.00346378	0.0620498	-0.0620498	-0.143493	-0.0848864	0.136992	-0.358657	0.535154	0.136992	0.330142	-0.159733	-0.198107	0.235078	-0.102797	-0.0724574	-0.177248
		0.0116741	0.0250149	-0.161419	0.112454	-0.0875201	-0.0213592	-0.319747	0.282181	0.336369	0.250716	0.121602	0.0704589	-0.191649	-0.176824	-0.20011	-0.392091	-0.309082	-0.244714	-0.204099	-0.366025	-0.270532	-0.157223	0.0372432	0.0417112	-0.0446896	0.0379879	-0.215933	0.0328952	0.0817113	0.0319183	0.0485234	0.0901645	-0.083012	-0.0602408	-0.0865885	-0.0625187	0.0671875	0.0163282	-0.0121513	0.0857671	0.215604	0.0971353	-0.0022784	-0.0618768	-0.0353116	-0.0100064	-0.0759102	0.188168
		0.109329	0.0576979	0.146201	0.0903207	0.0593299	0.252518	0.115272	0.0576838	-0.00769327	-0.0384618	-0.0480739	0.162164	-0.361379	0.0115398	0.0893751	0.202215	0.149738	-0.0259634	0.0855358	0.190152	-0.071133	-0.0317322	0.106643	0.0922541	0.140172	0.224081	0.318762	-0.109929	0.0601602	0.313734	0.0635957	0.180045	0.0275084	0.0944955	0.0910642	-0.118498	0.647243	-0.0361031	0.269995	-0.096211	0.186865	-0.0635957	-0.0944955	-0.00171938	0.00859686	-0.157854	0.18175	0.276743
		0.11963	0.208078	-0.116273	0.0390133	-0.234966	-0.102009	0.054246	0.0539271	-0.00925594	0.0252133	0.131628	-0.061262	-0.0829373	0.0513755	0.0787948	0.180551	0.0552891	0.137748	0.248442	0.178819	0.203044	0.219162	0.272473	0.116296	0.238693	0.23123	0.307228	0.167842	0.474378	0.286169	0.210531	0.115144	0.105745	0.123901	0.11319	0.00751978	-0.0843681	-0.160349	0.300651	-0.101147	-0.166435	-0.00427748	0.0156838	0.119876	0.429184	0.00274252	-0.0077133	-0.0640581
		-0.0319933	-0.0159977	-0.14828	0.14146	-0.279261	-0.0548367	-0.102754	0.152825	0.150553	0.018283	-0.011427	0.0731013	0.134636	0.139186	-0.159639	-0.549631	-0.427441	0.105033	0.299394	-0.12781	-0.0997697	-0.185704	-0.140013	-0.329051	-0.0583243	0.0560823	-0.0314117	-0.0728938	-0.107602	-0.0840959	-0.200153	-0.213471	-0.212362	-0.0482341	-0.108721	-0.349744	-0.0661703	0.0560823	0.192375	-0.234519	-0.0100974	-0.253306	-0.0650496	-0.0840959	0.185704	0.12373	0.126921	-0.0373757
		0.186647	-0.229437	-0.115614	-0.0621446	-0.0699469	-0.0720935	-0.216549	-0.083753	0.17369	-0.122458	-0.117668	-0.302291	-0.182208	-0.0991759	-0.0492338	0.330674	0.225728	0.244763	0.179192	0.152157	0.0489926	0.161503	0.0445403	0.444259	0.17821	0.0484979	0.287056	0.196853	0.104838	-0.00400259	0.260659	-0.668936	-0.280972	0.172045	-0.294481	0.0551771	-0.447501	0.0965093	0.06207	-0.408048	-0.588626	0.0482828	-0.165195	0.0242371	0.15903	0.37655	0.0502839	0.1987
		-0.0057385	0.188805	0.21468	0.311139	0.0745661	0.367462	0.33039	0.264321	-0.343765	-0.359357	0.189151	-0.0333415	-0.531621	-0.292232	0.107977	-0.197124	-0.158342	-0.286604	-0.166337	0	-0.309085	-0.0160971	0.0206959	-0.158342	-0.217597	-0.264048	-0.451423	0.378902	-0.134684	0.0231829	-0.00632287	-0.255716	-0.0758383	0.0400396	0.288807	-0.321733	0.0463595	0.0957195	0.162649	-0.0849221	0.117823	0.21042	0.0696393	0.0308729	-0.0641037	-0.0522387	0.0411613	-0.062522
		0.0482828	-0.249802	0.0482828	-0.0579344	0.230766	-0.206911	0.149426	0.125395	0.459916	0.163825	0.0193163	0.0211558	0.00352609	-0.0352573	-0.181678	-0.0105782	-0.0834026	-0.0399571	-0.220071	0.0340823	0.0399571	-0.34555	-0.0751879	0.245828	0.139479	-0.29004	-0.156703	-0.0011546	-0.145223	0.087693	-0.145223	0.00346378	0.149991	-0.0228668	-0.0326654	-0.263072	0.156487	-0.288704	0.433908	0.201851	0.205084	-0.13374	-0.310783	0.0957993	-0.253504	-0.179568	-0.271885	-0.342633
		0.104972	-0.0983178	0.129901	-0.100308	0.0384433	-0.357077	0.244407	0.46132	0.229666	0.197996	0.0683254	-0.178943	-0.19588	-0.22545	-0.325986	-0.321028	-0.205831	-0.223998	-0.205831	-0.118024	-0.0953323	0.0625554	-0.0610669	-0.110884	-0.0186232	-0.25413	0.0257308	0.0566609	0.000977174	0.102838	0.0989394	-0.108035	-0.0745563	-0.106411	-0.0550336	0.0702218	0.00303787	0.0334134	0.129308	0.253798	0.119474	0.0527707	-0.0577035	-0.0117716	0.0683511	-0.0891782	0.204338	0.138003
		-0.0168782	0.214238	0.090864	0.0533455	0.217432	0.0567229	0.0403844	-0.0692121	-0.0432681	-0.049035	0.232622	-0.296853	-0.0153863	0.117188	0.223131	0.204119	-0.0115398	0.0451905	0.157763	-0.0740142	-0.0182711	0.0749745	0.0125015	0.102807	0.194598	0.388671	-0.139045	0.0893483	0.41669	-0.0738998	0.225985	0.0446965	0.248021	0.0773336	-0.159562	0.579084	0.106501	0.244635	-0.05157	0.207296	-0.0326654	0.0154741	0.0841999	0.00343876	-0.137334	0.236163	0.296946	0.31541
		0.223254	-0.24586	-0.0221095	-0.228551	-0.111736	0.0440387	0.00829844	-0.0405294	-0.0325527	0.107458	-0.0111709	-0.0398913	0.0392532	0.0650882	0.143541	0.110494	0.10527	0.245576	0.175931	0.177086	0.249588	0.240414	0.0675024	0.204197	0.193822	0.346872	0.317448	0.514734	0.303818	0.124997	0.16418	0.182467	0.114976	0.151982	0.0349415	-0.165031	-0.210899	0.421173	-0.0270891	-0.198954	-0.0327911	0.0570177	0.134023	0.339468	-0.0425027	0.0077133	-0.0836113	0.172933
		-0.0159977	-0.195915	0.0913537	-0.229805	-0.0479849	-0.111869	0.14828	0.111869	0.041132	-0.00457086	0.0867919	0.125533	0.209486	-0.22755	-0.470781	-0.341686	0.111869	0.270293	-0.189123	-0.112076	-0.138896	-0.180142	-0.22234	0.014585	0.0471128	0.0605662	-0.0616871	-0.150057	-0.114313	-0.123257	-0.292934	-0.334504	-0.0840959	-0.125492	-0.326868	-0.0235597	0.0997697	-0.0403844	-0.359519	-0.0482341	-0.270946	-0.13778	0.00448775	0.172349	0.160919	0.19059	-0.0747252	0.00961193
		-0.273373	-0.168917	-0.0243838	-0.050342	-0.00652555	-0.232148	-0.0315949	0.119037	-0.195142	-0.137506	-0.304639	-0.160389	-0.119037	-0.0492338	0.266502	0.248662	0.217907	0.196363	0.136893	0.0840959	0.153633	0.0455297	0.423059	0.238423	0.111747	0.338702	0.187045	0.16052	-0.0413543	0.314692	-0.681061	-0.206229	0.0482828	-0.219869	0.185732	-0.334835	-0.0413874	-0.00689886	-0.421239	-0.668936	0.11027	-0.103391	0.0527061	0.172269	0.316633	0.0363535	0.234628	-0.0884122
		0.115915	0.168882	0.247076	0.0474932	0.354207	0.33039	0.301491	-0.340418	-0.35602	0.0701099	-0.0310425	-0.520949	-0.235756	0.0367899	-0.24029	-0.138903	-0.278718	-0.127456	0.0953622	-0.367136	0.043686	-0.0379393	-0.217597	-0.199401	-0.261789	-0.45342	0.378902	-0.138879	0.0316118	0.090566	-0.19747	-0.0295047	0.048466	0.151458	-0.230802	0.0842553	0.0775453	0.130741	-0.0650076	0.116245	0.28967	0.0656854	0.0814974	0.0459091	-0.0284984	0.230922	-0.0522387	0.24029
		-0.226	-0.0144874	-0.0820506	0.125395	-0.306616	0.0482828	0.197352	0.478139	0.206911	0.0338013	0.0810558	-0.029382	0.0141042	-0.0951327	-0.0364323	-0.0164548	-0.0434817	-0.21194	0.126769	0.0869223	-0.275611	-0.05053	0.193364	0.133733	-0.324975	-0.20708	-0.0150095	-0.107274	0.114181	-0.0507913	0.0288629	-0.185671	-0.0489926	-0.0457276	-0.307863	0.0751016	-0.323785	0.374433	0.243788	0.218005	-0.0816253	-0.369788	-0.0631147	-0.303935	-0.28564	-0.274179	-0.128433	-0.237384
		-0.120765	0.173011	-0.18318	0.208565	-0.365338	0.202225	0.45728	0.204338	0.208565	0.00640798	-0.19588	-0.221232	-0.271708	-0.22545	-0.249884	-0.14504	-0.195434	-0.260215	-0.197167	-0.0446315	0.0029798	-0.0029798	-0.0685086	0.0312854	-0.210041	0.0110745	0.127835	-0.00912022	0.133349	0.140157	-0.0833372	0.00651447	-0.0468957	-0.0693515	0.0337931	-0.0520118	0.0554269	0.0573241	0.243332	0.131955	0.0671875	-0.0212643	0.0334134	0.102199	-0.0201252	0.201332	0.114932	0.26537
		0.195383	0.0865168	0.0598739	0.21458	0.0288479	0.0663304	-0.055762	-0.0797757	0.0567229	0.187928	-0.309064	-0.00673162	0.111437	0.203167	0.203167	-0.0826559	0.0596054	0.154721	-0.136344	-0.0528791	0.0298093	0.0365391	0.0826559	0.162164	0.462445	-0.106501	0.0859162	0.39693	-0.0944955	0.142467	0.142467	0.111644	0.0292274	-0.132199	0.46407	0.22259	0.285168	-0.0635957	0.145887	-0.139045	0.0601602	0.142467	-0.00515813	-0.115071	0.152727	0.312057	0.234468	0.164686
		-0.196405	0.068905	-0.207347	-0.0851384	0.0794322	-0.0194689	-0.0574353	-0.115412	0.189021	-0.0376579	0.0338291	0.00510675	0.073058	0.134271	0.0430716	-0.146436	0.0174637	-0.0762232	-0.0611055	-0.0919131	-0.116876	-0.199587	0.0151353	-0.0250307	0.160903	0.167264	0.345743	0.208228	-0.0151353	0.248107	0.227409	0.114529	0.199087	0.0132701	-0.104463	-0.186291	0.32614	0.0655646	-0.14376	-0.0313657	0.0883438	0.140384	0.368674	0.0137124	-0.0520533	-0.120892	0.162721	0.113692
		-0.261315	0.157368	-0.279261	0.0525529	-0.0913537	0.0594038	0.0936342	0.152825	0.12781	0.107312	0.130086	0.146007	-0.200441	-0.431796	-0.41435	0.385854	0.105033	0.00457086	-0.0997697	-0.0347766	-0.0997697	-0.0986506	0.108721	0.096412	0.207924	0.0471128	-0.0269249	0.0930538	0.0123412	-0.228985	-0.319222	-0.0818559	0.0314117	-0.226771	-0.0695322	0.173463	0.169008	-0.177916	-0.0112193	-0.26654	-0.0190724	0.153403	0.233413	0.193765	0.219122	0.0234949	-0.0170876	-0.004272
		-0.142633	-0.0453278	-0.0322081	0.00892967	-0.248732	0.00103035	0.025414	-0.173349	-0.141949	-0.270676	-0.13819	-0.196503	-0.0601687	0.314692	0.237447	0.170843	0.233543	0.142311	0.0331602	0.292869	0.0979263	0.46862	0.244763	0.069763	0.379871	0.256941	0.202243	-0.119269	0.267436	-0.65063	-0.233488	0.0482828	-0.24029	0.233488	-0.45404	0.0689615	0.130891	-0.421239	-0.656748	0.301226	-0.12402	0.0890169	0.189097	0.344324	0.0393822	0.18309	-0.157826	0.0230254
		0.189121	0.325738	0.0433508	0.366539	0.343703	0.294011	-0.298978	-0.288856	0.0643674	-0.00574906	-0.51667	-0.269694	0.104538	-0.221005	-0.169762	-0.277591	-0.146911	0.0264442	-0.348225	0.00114981	-0.141192	-0.282099	-0.223276	-0.265178	-0.409264	0.280549	-0.174487	0.0884626	0.11579	-0.230802	0.0147531	0.0695237	0.149363	-0.155649	0.11999	0.0261238	0.0909798	-0.129014	0.0459091	0.344455	0.080707	0.100458	0.0134583	0.011875	0.191784	-0.13517	0.265993	0.256656
		-0.110958	-0.0724066	0.325444	-0.154228	0.0193163	0.221232	0.3019	0.139819	-0.0241449	0.0740142	-0.0352573	0.01763	-0.132621	-0.0540537	0.0246814	0.102168	-0.314692	0.0387822	0.1092	-0.320419	-0.057577	0.168172	0.126835	-0.380873	-0.226476	-0.0680948	-0.150964	0.125685	-0.110728	0.0600209	-0.243788	0.0163338	-0.0620498	-0.377582	0.0620498	-0.24057	0.320604	0.259861	0.227683	-0.101185	-0.329005	0.0187063	-0.239688	-0.349435	-0.2143	-0.100465	-0.181887	0.471589
		0.152303	-0.300992	0.115216	-0.34259	0.166223	0.402341	0.227559	0.250716	-0.00854395	-0.223341	-0.338443	-0.223341	-0.26122	-0.191098	-0.0734898	-0.094459	-0.117152	-0.0778599	0.0647475	-0.00074495	0.0335196	-0.0714847	-0.025327	-0.230645	0.0364771	0.0820365	0.0273592	0.121346	0.115828	-0.0416867	0.0273592	-0.0807358	0.0508021	0.0356912	-0.0315153	0.0193658	0.0645323	0.226106	0.144049	0.0770478	-0.000379734	0.0675668	0.0972086	-0.0208846	0.227231	0.123257	0.242957	0.0231627
		0.0228668	0.113129	0.131557	-0.0538401	0.0365391	-0.0624877	-0.166939	-0.0201942	0.161208	-0.287444	-0.00480831	0.0989703	0.270474	0.17553	-0.0932137	-0.0528791	0.116143	-0.179347	-0.0730539	-0.0960922	-0.0346164	0.0788155	0.0663304	0.545958	-0.0790503	0.208996	0.477041	-0.096211	0.0653133	0.096211	0.166394	-0.0824835	-0.176634	0.446163	0.205595	0.317086	-0.0876323	0.219194	-0.0687482	0.103071	0.253098	0.0498517	-0.0756167	0.152727	0.253098	0.212397	0.217495	-0.00492922
		0.0922777	-0.128583	-0.0942244	0.127178	0.0201072	-0.0213838	-0.118593	0.169392	-0.0414865	0.0494617	0.0392532	0.0746517	0.10585	-0.041326	-0.0366706	0.0419079	-0.00232855	-0.0733166	-0.190362	-0.174776	-0.160903	-0.0541257	0.000582139	0.183438	0.193246	0.419707	0.252452	0.0611055	0.255276	0.19733	0.170225	0.169781	0.0433427	-0.0475566	-0.134352	0.205389	0.079804	-0.217288	0.0185352	0.174928	0.13685	0.318129	-0.0123412	-0.0597606	-0.140388	0.12911	0.161456	-0.158209
		0.238821	-0.26805	0.0616871	-0.0205682	0.00685627	0.0342781	0.16645	0.107312	0.132361	0.132361	0.195915	-0.202703	-0.549631	-0.53697	0.317238	0.168719	-0.0981946	-0.0818559	0.0504766	0.0134631	-0.0201942	0.109839	0.0415058	0.200153	0.0784954	0.0392629	0.164552	0.0280467	-0.156749	-0.169008	-0.0594453	0.0930538	-0.308282	-0.0504766	0.167894	0.326868	0.105365	-0.052719	0.00336582	0.0201942	0.206815	0.27975	0.177884	0.238093	-0.0779246	0.0619242	-0.0757917	-0.252818
		-0.0182024	-0.01592	0.0175156	-0.249746	-0.0288479	0.0199195	-0.207721	-0.206362	-0.275394	-0.0690063	-0.177098	0	0.435975	0.186555	0.126544	0.227683	0.145266	0.0128691	0.30883	0.061852	0.352142	0.227683	0.0603684	0.332932	0.279297	0.196363	-0.209364	0.12402	-0.594892	-0.178891	0.0896254	-0.247085	0.192569	-0.328129	-0.0482828	0.103391	-0.512386	-0.65063	0.280972	-0.0551771	-0.0254489	0.215484	0.278128	0.0654201	0.128286	-0.108964	-0.0151487	-0.0290839
		0.227275	0.0599176	0.310206	0.323876	0.305227	-0.32701	-0.245953	0.0643674	-0.0183965	-0.558146	-0.357133	0.00344944	-0.270823	-0.24029	-0.264048	-0.176609	-0.0137976	-0.378228	-0.0229953	-0.199401	-0.29673	-0.180031	-0.338186	-0.29087	0.174487	-0.207899	0.0800471	0.0926693	-0.17867	-0.00421525	0.0674186	0.187029	-0.18076	0.126289	0.0830781	0.110871	-0.0883838	0.00475004	0.372381	0.152496	0.149348	0.118612	0.0814974	0.248867	-0.0593582	0.279975	0.234827	-0.0917698
		-0.0338013	0.283	-0.135012	0.0772291	0.0965093	0.226	0.182996	0.00482921	0.00822751	0.0352573	0.0904414	-0.199148	0.0305571	0.0305571	0.147826	-0.292882	0.0951327	0.132621	-0.177015	-0.0364323	0.163586	0.0911498	-0.315978	-0.17734	0.0611745	-0.0357886	0.250375	-0.0888453	0.129135	-0.358657	0.0946671	0.00326682	-0.208316	0.143493	-0.175951	0.192147	0.208316	0.230906	-0.146743	-0.396798	-0.142398	-0.281058	-0.356228	-0.365272	-0.0327341	-0.0911328	0.427714	0.174928
		-0.309335	-0.0384433	-0.321828	0.115216	0.367401	0.22545	0.142868	-0.0256306	-0.223341	-0.319747	-0.24651	-0.319747	-0.265375	-0.0358823	-0.144169	-0.0874714	-0.00962792	0.125872	0.029051	0.0558567	-0.0223476	0.0632996	-0.24313	-0.0416867	0.0856132	0.0133545	0.071954	0.0924398	-0.0364771	0.139184	-0.0787845	0.0341977	0.0489758	0.0167079	-0.0288577	0.0781852	0.193059	0.155376	0.131955	0.0819765	0.0687047	0.0694616	-0.038728	0.233225	0.129308	0.236221	-0.0273391	0.128086
		0.12398	0.0922541	-0.0596054	0.0182711	-0.00480831	-0.105684	-0.0951327	0.218382	-0.237364	-0.0201942	0.126769	0.231674	0.151651	-0.0970516	0.0355778	0.18004	-0.112396	-0.0663304	-0.105684	-0.106643	0.0826559	0.0240404	0.51888	0.0257893	0.295265	0.429815	-0.0550063	0.0635957	0.0189126	0.0996415	-0.0670308	-0.207296	0.454313	0.121925	0.18175	-0.0841999	0.22259	-0.139045	0.128775	0.300307	0.00343876	-0.0824835	0.164686	0.225985	0.113357	0.242941	-0.0279305	0.155776
		-0.27271	-0.176422	0.0867604	0.000638345	-0.0325527	-0.110003	0.167491	0.0462718	0.0137242	0.0440387	0.0752891	0.0593607	-0.0762232	-0.0948174	-0.0256127	-0.0901703	-0.175353	-0.31915	-0.231805	-0.259895	-0.122097	-0.155118	0.101786	0.151646	0.266187	0.109913	0.0337608	0.234596	0.234596	0.124347	0.0845971	-0.0654432	-0.0818014	-0.268751	0.232483	0.138085	-0.15085	0.0199609	0.183414	0.120584	0.352763	-0.106856	-0.0077133	-0.189885	0.0968917	0.109591	-0.12741	0.00656674
		-0.177792	0.0822292	-0.111869	-0.0319933	0.0867919	0.0913537	0.0548367	0.173257	0.247826	0.323916	-0.180059	-0.601812	-0.507236	0.173257	0.0890729	-0.0365629	-0.163437	-0.0100974	0.0840959	0.0269249	0.0986506	0.0358982	0.201264	0.0807358	0.0594453	0.157864	0.0818559	-0.0784954	-0.128844	-0.0224379	0.13778	-0.247785	-0.106483	0.0482341	0.24226	0.0807358	-0.0448701	-0.0448701	0.0280467	0.143362	0.261029	0.221232	0.2149	-0.0117479	0.166223	-0.166223	-0.328064	-0.227559
		-0.0366497	0.0109903	-0.199904	-0.0683202	0.00274761	-0.178461	-0.16653	-0.238582	-0.0789527	-0.168576	0.0820269	0.487686	0.139356	0.174281	0.2433	0.08459	0.056412	0.322339	0.0529498	0.316071	0.144281	0.104345	0.306897	0.264239	0.185573	-0.197481	0.178891	-0.563424	-0.260659	0.172045	-0.165195	0.199401	-0.280972	0.12402	0.0896254	-0.51881	-0.638349	0.253875	-0.11027	0.0175723	0.233432	0.288814	0.0278723	0.15903	-0.212489	-0.0387764	0.0690517	-0.00908931
		0.0436695	0.296817	0.345558	0.32977	-0.230085	-0.0850349	0.116001	0.067813	-0.46817	-0.266307	0.0689615	-0.178891	-0.111416	-0.176609	-0.118293	0.0241449	-0.349339	-0.0172468	-0.233488	-0.270823	-0.185732	-0.243688	-0.230802	0.11789	-0.155649	0.048466	0.0737336	-0.257789	0.0611022	0.0252902	0.19747	-0.266074	0.107386	0.0767548	0.0468134	-0.0970359	0.0356216	0.369449	0.211374	0.12019	0.108353	0.0561942	0.226235	-0.0435353	0.226235	0.230141	-0.0783358	-0.0459091
		0.390842	-0.125395	0.0482828	0.278267	0.249802	0.106143	0.00965837	-0.0376073	0.0129288	0.139641	-0.192164	-0.0540537	-0.113887	0.249047	-0.209615	0.15951	0.12911	-0.126769	0.00117537	0.218494	0.0011546	-0.37197	-0.252647	0.0611745	-0.0450216	0.170465	-0.087693	0.20251	-0.24057	-0.0457276	-0.0783637	-0.11747	0.0391969	-0.214776	0.0751016	0.214776	0.256649	-0.110958	-0.492225	-0.198107	-0.2143	-0.367531	-0.244296	-0.0187063	-0.170286	0.447273	0.0467587	-0.145371
		-0.0725921	-0.396194	0.0256306	0.359143	0.151366	0.20011	-0.0704589	-0.229666	-0.233881	-0.164102	-0.134365	-0.271391	0.0472559	-0.0612499	-0.13633	0.0122537	0.14591	0.0707407	0.111626	0.00223485	0.0937948	-0.279734	-0.0888642	0.0589391	-0.017263	-0.00944594	0.0175887	-0.0765079	0.0608917	-0.162503	0.014983	0.0558063	0.0535296	-0.0151891	0.102817	0.174987	0.176118	0.128552	0.0982717	0.0485963	0.0899976	-0.0599799	0.321088	0.152734	0.261639	0.0288577	0.178472	0.180877
		0.0922541	-0.0250019	0.0624877	0.0125015	-0.0519181	-0.0278864	0.181254	-0.227878	-0.0288479	0.185069	0.301552	0.15643	-0.000961663	0.0816958	0.212362	-0.152607	-0.0864957	-0.0413456	-0.0768951	0.0797757	0.0538401	0.515679	-0.00859686	0.338829	0.423258	0.0601602	0.0412593	0.0498517	0.0670308	-0.0532882	-0.198788	0.468939	0.135622	0.128775	-0.159562	0.154436	-0.128775	0.111644	0.338829	0.022351	-0.0189126	0.241247	0.273369	0.127063	0.31541	0.10506	0.0739048	0.288779
		-0.16674	0.11064	-0.0848489	-0.0516944	-0.0386151	0.131945	0.0893089	0.0197881	0.0641317	0.0261707	0.0384164	-0.14412	-0.128475	-0.166107	-0.197282	-0.201316	-0.325385	-0.295284	-0.332179	-0.21571	-0.452378	-0.0238666	-0.0110605	0.0802919	-0.0686654	-0.0314329	0.23206	0.245998	0.115422	0.0662607	-0.0694198	-0.139896	-0.280101	0.322386	0.136666	-0.0171095	0.0698372	0.170682	0.11563	0.48369	-0.181873	-0.0539803	-0.165162	0.202057	0.161456	-0.201939	-0.0300172	0.0600209
		0.143734	0	0.00457086	-0.0708188	0.146007	0.132361	0.209486	0.0776657	0.423082	-0.0753836	-0.622414	-0.539084	0.0981946	0.111869	-0.0731013	-0.223448	0.00560969	0.0370198	0.123257	0.126609	0.141129	0.325776	0.167894	0.207924	0.238943	0.191264	-0.0650496	-0.150057	-0.00785354	0.127727	-0.13778	-0.00560969	0.0549612	0.296226	0.253306	0.158979	0.126609	0.0168287	0.187928	0.122139	0.0875201	0.129048	-0.101373	0.0896519	-0.233881	-0.22545	-0.286366	-0.217011
		-0.0302214	-0.196843	-0.0240404	-0.00171725	-0.169258	-0.17778	-0.175394	-0.0895807	-0.160048	0.0601687	0.415104	0.197343	0.211547	0.185573	0.08459	0.0880483	0.377964	0.0173236	0.253046	0.154125	0.0158388	0.29771	0.213993	0.204693	-0.203424	0.158342	-0.499502	-0.368246	0.117147	-0.00689886	0.172045	-0.28773	0.12402	0.137759	-0.550742	-0.544381	0.544381	-0.144623	-0.0163605	0.250149	0.269805	0.01939	0.165049	-0.221471	-0.0938544	0.0169664	-0.067236	0.067813
		0.259935	0.358835	0.325428	-0.24029	-0.0701099	-0.0482828	0.101097	-0.428916	-0.23122	0.032192	-0.258398	-0.104538	-0.142336	-0.12173	0.0459845	-0.284352	0.00114981	-0.245953	-0.235756	-0.160627	-0.295606	-0.11579	0.168211	-0.155649	0.0758383	0.048466	-0.276416	-0.00210763	0.00421525	0.207899	-0.286743	0.086359	0.0174164	0.0502796	-0.140235	0.00950003	0.376777	0.165869	0.113878	0.143048	-0.0237491	0.203543	0.0435353	0.166655	0.373921	0.0126666	-0.0601492	0.204326
		-0.120584	-0.00965837	0.259303	0.0144874	-0.0627593	-0.0434561	-0.143149	0.022331	0.0164548	-0.15951	-0.0681448	-0.156006	0.0963054	-0.137301	0.104512	0.1092	-0.157174	-0.057577	0.285518	0.121084	-0.346285	-0.221916	0.132583	-0.0230909	0.131434	-0.0323259	0.162439	-0.185671	-0.0587859	-0.0359312	-0.0587859	0.00326682	-0.234129	-0.0098004	0.227683	0	0.0751016	-0.511899	-0.28564	-0.353965	-0.434792	-0.246599	0.0957993	-0.235078	0.388327	0.0490957	-0.128174	0.0327341
		-0.25702	0	0.323907	-0.0213592	0.202225	0.119474	-0.140743	-0.375645	-0.181062	-0.155612	-0.185026	0.0481307	-0.133717	0.0551282	0.0253815	0.239539	0.0454341	0.0163885	0.139081	0.251931	-0.0960246	-0.0856132	0.0361515	0.00195435	0.0403844	0.104787	0.0127031	0.0280105	-0.155058	-0.014983	0.0110122	0.0630149	-0.0303764	0.0504938	0.162546	0.121744	0.114175	0.138381	0.0482168	0.0927714	0.0224033	0.301827	0.137625	0.204714	0.0379688	0.216224	0.153742	0.14681
		-0.117188	-0.0701726	-0.187928	-0.170758	-0.067291	0.104725	-0.317504	-0.0211558	0.206022	0.287444	0.155475	0.061527	0.120063	0.117159	-0.224081	-0.163119	-0.0932137	-0.105684	0.0932137	-0.0567229	0.627289	-0.0326654	0.442899	0.31038	0.0756167	0.0635957	0.0601602	-0.0687482	-0.0910642	-0.248021	0.50606	0.104786	0.188569	-0.12535	0.108215	-0.103071	0.104786	0.350501	0.05157	-0.0498517	0.249714	0.291901	0.118498	0.298627	0.0722639	0.00328615	0.348007	-0.129621
		0.115412	-0.0886718	0.0500996	-0.0650882	0.157662	0.148778	-0.0315955	0.0548839	0.0210646	-0.0756419	-0.166107	-0.219737	-0.320284	-0.397414	-0.455135	-0.557824	-0.494068	-0.466693	-0.474927	-0.539044	-0.319717	-0.313476	-0.0227024	-0.17362	-0.163216	0.243043	0.188415	0.139509	0.0626814	-0.0632338	-0.148848	-0.226986	0.214711	0.20601	-0.0171095	0.0484687	0.276249	0.130487	0.36735	-0.146462	0.0077133	-0.117345	0.175849	0.168265	-0.22049	-0.0946781	-0.031893	-0.122738
		0.00914167	-0.0981946	0.00685627	0.0571203	0.0594038	0.136911	0.175525	0.306092	-0.0274235	-0.61625	-0.539084	0.0776657	0.173257	-0.0502689	-0.182367	-0.0415058	0.121021	0.156749	0.0661703	0.197931	0.314848	0.186816	0.204595	0.201264	0.283048	-0.0515978	-0.107602	0.00112194	0.0493553	-0.118786	0.0471128	0.0325334	0.350831	0.275349	0.200153	0.0975313	0.0807358	0.117668	0.114313	0.273804	0.13968	0.0725921	0.129048	-0.192707	-0.178943	-0.262269	-0.152427	-0.110958
		-0.141608	0.0593996	-0.0223234	-0.108766	-0.200924	-0.117668	-0.128274	-0.149465	0.250364	0.451561	0.144773	0.197833	0.154617	0.0806369	0.0613575	0.33726	-0.0178186	0.224262	0.0944696	-0.0395927	0.323303	0.179192	0.255968	-0.136542	0.12402	-0.480086	-0.607381	0.408048	0.151484	0.11027	-0.192569	0.368246	0.233488	-0.51881	-0.607381	0.447501	-0.0482828	-0.0206018	0.165651	0.274562	0.0980864	0.16866	-0.251342	-0.145174	0.0684465	-0.0956682	0.132036	-0.293919
		0.360685	0.316424	-0.19029	0.0724066	0.0390887	0.130891	-0.376011	-0.127456	0.103391	-0.248217	-0.0206959	-0.0701099	-0.034491	0.050581	-0.186872	0.0264442	-0.218733	-0.225546	-0.13547	-0.283226	-0.294994	0.222481	-0.044253	0.0463595	0.00210763	-0.29087	-0.149363	-0.0716287	0.224562	-0.17867	0.0989776	-0.0451178	0.020809	-0.083191	0.00395837	0.360641	0.212939	0.0617311	0.166655	0.0641037	0.216852	0.0561942	0.226235	0.438371	-0.000791675	-0.0213744	0.213722	-0.113089
		0.139819	0.589881	0.0916908	0.130204	0.149426	-0.160677	-0.0235062	0.0329073	-0.10334	-0.119744	-0.208453	0.0634485	-0.154837	0.118573	0.12911	-0.111544	-0.0329073	0.199082	0.193364	-0.341806	-0.079625	0.0404053	0	0.0992136	0.114181	0.37197	-0.185671	0.0620498	0.104443	-0.101185	-0.0457276	-0.156487	-0.253436	0.24057	-0.127234	0.0620498	-0.540116	-0.29708	-0.32673	-0.423651	-0.232772	-0.0794623	-0.167964	0.26328	0.0677864	-0.135546	0.0584423	-0.292507
		-0.0789909	0.418693	-0.0170876	0.210677	0.0149517	-0.144993	-0.379761	-0.20011	-0.238093	-0.122385	0.000875272	-0.0446315	0.0577519	0.0656219	0.234362	0.0424558	0.0238373	0.17018	0.25413	-0.00074495	-0.0914647	0.0481979	0.0416867	0.0472213	0.137888	0.0498255	0.0579627	-0.0537316	0.0485234	0.0258204	0.0800809	-0.030756	-0.0288577	0.108876	0.0341727	0.0963776	0.116825	0.0022784	0.135436	0.0273391	0.295888	0.175741	0.107361	0.00569599	0.132694	0.147606	0.0718828	-0.147339
		-0.0644091	-0.250625	-0.220282	-0.0855358	0.110479	-0.273305	0.00576996	0.193646	0.30437	0.122937	0.0240404	0.143043	0.116143	-0.249678	-0.236416	-0.201264	-0.180301	-0.0375005	-0.132515	0.596287	0.0171934	0.35716	0.217495	-0.0171934	0.022351	0.0550063	-0.115071	-0.0653133	-0.266618	0.498023	0.0979263	0.195383	0.0120355	0.0206319	-0.113357	0.164686	0.485125	-0.0446965	-0.0292274	0.380398	0.390324	0.00343876	0.322111	-0.0427135	0.150875	0.293603	-0.00985839	-0.442638
		-0.0239368	0.0191498	-0.0536082	0.10141	0.135758	-0.0248942	0.0963155	0.0647694	-0.0675024	-0.120937	-0.177664	-0.111074	-0.302112	-0.244429	-0.382866	-0.335008	-0.273615	-0.387347	-0.457339	-0.307797	-0.371084	0.066921	-0.201892	-0.0919131	0.185866	0.176517	0.0778902	0.0635763	-0.0658851	-0.137764	-0.159497	0.203693	0.135247	0.146597	-0.0783804	0.238396	0.134023	0.336805	-0.108224	0.0115699	-0.119119	0.223843	0.120525	-0.176838	-0.0628326	-0.048772	-0.124607	-0.124607
		0.0342781	0.0251384	0.107312	0.0731013	0.0708188	0.157368	0.259068	0.175525	-0.5115	-0.475089	-0.00228543	0.218523	0.0845107	-0.207924	-0.25441	0.0740142	-0.0695322	-0.0695322	0.116549	0.192375	0.0874555	0.125492	0.0504766	0.127727	-0.0773752	-0.285246	-0.162323	-0.0784954	-0.22234	0.0280467	-0.0616871	0.267642	0.164552	0.163437	-0.0246814	-0.0280467	-0.0605662	0.0807358	0.376674	0.141805	0.138617	0.266466	-0.271708	-0.290548	-0.378733	-0.273804	-0.262269	-0.168344
		0.137164	-0.0267876	-0.134088	-0.213834	-0.136139	-0.114929	-0.131694	0.320024	0.399384	0.115201	0.139849	0.106812	0.0737176	0.0475085	0.321375	-0.053939	0.129994	0.122599	0.0222729	0.357412	0.169368	0.292385	-0.0673516	-0.0896254	-0.50595	-0.440951	0.473591	0.280972	0.165195	-0.0482828	0.473591	0.267436	-0.401438	-0.705114	0.512386	0.0896254	0.00908931	0.23642	0.415523	0.144571	0.0563392	-0.26921	-0.146982	0.0781288	-0.0236313	0.156056	-0.315253	0.107404
		0.336896	-0.138903	0.136615	-0.172045	0.173186	-0.388189	-0.0861826	-0.0126478	-0.205091	0	-0.0402381	-0.034491	0.0494319	-0.0919203	0.0769995	-0.242555	-0.23122	-0.202815	-0.285478	-0.261933	0.189118	-0.0316118	0.126289	0.0358259	-0.276416	-0.0821513	-0.11579	0.218317	-0.166118	0.170304	0.00237503	0.00606949	-0.124696	0.0348302	0.345928	0.188646	0.143836	0.12019	0.0957195	0.1698	0.124133	0.237949	0.475083	0.0577762	0.0949296	0.165869	-0.226235	0.211374
		0.594266	0.226	0.334835	0.120584	0.00705217	0.0740142	0.12911	-0.154837	-0.0798823	-0.268691	-0.00822751	-0.1525	0.192164	0.168849	-0.0787088	-0.00470145	0.170465	0.0415594	-0.358585	-0.0265541	0.121084	-0.0173185	0.020782	0.129135	0.332835	-0.185671	0.12398	0.107701	-0.0391969	0.12398	-0.349169	-0.214776	0.266281	-0.110958	0.230906	-0.565941	-0.383312	-0.456982	-0.461405	-0.137744	-0.123774	-0.20505	0.222755	0.303935	-0.145371	0.181887	-0.264997	0.616913
		0.263318	-0.127985	0.157735	-0.0469834	-0.127985	-0.428882	-0.164102	-0.204338	-0.117152	-0.0822292	0.0743638	0.168526	0.0647475	0.236951	0.164262	0.0796675	0.203408	0.23138	-0.0461787	-0.105437	0.00488586	0.0377796	0.0462446	0.13497	0.0664234	0.0579627	0	0.0166116	0.0793227	0.136869	0.0417646	0.0326542	0.161414	0.0948621	0.144426	0.0588417	0.0425238	0.0644639	0.120987	0.294774	0.200956	0.117582	0.0292374	0.096452	0.156809	0.05427	-0.120363	-0.101294
		-0.353936	-0.218382	-0.295913	0.00288499	-0.230725	-0.0307708	0.165984	0.273305	0.169804	0.0903348	0.154519	0.161816	-0.176485	-0.297793	-0.19174	-0.249678	-0.0423069	-0.196503	0.533244	-0.0670308	0.328804	0.133911	-0.0704655	0.0292274	-0.0429779	-0.0171934	-0.0653133	-0.156145	0.547544	0.156145	0.137334	0.0068775	-0.0103162	-0.0876323	0.225985	0.431453	0.0893483	-0.164686	0.301987	0.338829	0.0738998	0.322111	-0.0377863	0.155776	0.253303	-0.0542083	-0.324067	0.162306
		-0.113821	0.0692328	0.0937679	0.0574353	-0.091857	0.124953	0.0896274	-0.0866843	-0.111654	-0.175353	-0.169576	-0.248442	-0.386227	-0.32765	-0.33953	-0.359273	-0.383987	-0.406345	-0.213409	-0.271902	0.133112	-0.208228	-0.110494	0.141602	0.110018	0.00671804	0.0147795	-0.115764	-0.0625433	-0.101044	0.146291	0.138085	0.0940353	-0.0926126	0.306942	0.176374	0.338136	-0.0959145	0.0520533	-0.0747252	0.187505	0.185951	-0.161005	-0.0871888	-0.0918699	-0.139551	-0.154479	-0.00562864
		-0.0342781	0.0434164	0.118703	-0.0502689	0.132361	0.218523	0.184592	-0.494412	-0.485836	-0.00457086	0.114147	0.0319933	-0.232306	-0.422051	-0.0706528	-0.253306	-0.176803	0.0190724	0.113195	0.0168287	0.0471128	-0.0616871	0.00673162	-0.215689	-0.330142	-0.309377	-0.179029	-0.374688	-0.117668	-0.18904	0.132196	-0.13443	0.0415058	-0.113195	-0.237838	-0.0504766	0.062808	0.309335	0.205395	0.189532	0.221232	-0.0800572	-0.235987	-0.219122	-0.191649	-0.191649	-0.156674	0.0672587
		0.0281611	-0.106712	-0.199564	-0.108424	-0.0302214	-0.121432	0.40463	0.40463	0.152649	0.159044	0.155601	0.0480032	0.0603684	0.375101	-0.0964449	0.0282116	0.112734	-0.00791954	0.340144	0.167403	0.280267	-0.0113406	-0.0413874	-0.512386	-0.550742	0.493042	0.334835	0.213051	-0.0827394	0.434391	0.301226	-0.408048	-0.65063	0.368246	0.0551771	-0.0115131	0.243586	0.364269	0.167457	0.0908311	-0.172269	-0.069657	0.192099	0.045439	0.17775	-0.34711	0.0143724	-0.0339163
		-0.0448352	0.0988035	-0.0310425	0.239156	-0.278718	0.00229963	0.0747032	-0.0873303	0.107977	0.0356405	0.00919845	0.0609213	-0.06207	0.128601	-0.245953	-0.206229	-0.0528791	-0.159484	-0.201643	0.218317	-0.0463595	0.11579	0.0421463	-0.350394	-0.0611022	-0.132586	0.253643	-0.216234	0.17867	0.022166	0.0112718	-0.0849221	0.0284984	0.286695	0.214505	0.113878	0.139897	0.0988787	0.25432	0.221545	0.205893	0.560518	0.0822877	0.109932	0.167442	-0.248087	0.0972992	-0.13548
		0.135012	0.39548	0.0579344	0.0481807	0.0880954	0.099823	-0.146657	0.0235062	-0.160677	-0.130281	-0.117401	0.138471	0.126769	0.0105782	0.0141042	0.185355	0.121084	-0.414114	-0.0277085	0.0346344	-0.0484835	0.127985	0.196795	0.324975	-0.224458	0.166223	0.120725	0.0783637	0.11747	-0.39957	-0.175951	0.295097	-0.149991	0.510873	-0.612701	-0.432566	-0.459194	-0.439239	-0.154026	-0.0724574	-0.121445	0.128379	0.198107	-0.113418	0.135417	-0.278766	0.550903	0.516256
		-0.321828	0.197996	-0.0832559	-0.142868	-0.334294	-0.178943	-0.19588	-0.0201306	-0.0586264	0.028882	0.141557	0.100571	0.217946	0.160562	0.139822	0.166482	0.237991	-0.0178783	-0.0960148	-0.0355002	0.110633	0.0706528	0.0768331	0.0797602	0.0947149	-0.00651447	0.0612171	0.127039	0.0717388	0.00569599	-0.0588417	0.160282	0.12477	0.139515	0.0838719	0.0140499	0.0644639	0.1633	0.27059	0.200956	0.0531502	0.0523912	0.0803957	0.142564	-0.0167022	-0.0752028	0.0239093	-0.0290093
		-0.165984	-0.229776	-0.141129	-0.243997	-0.0230789	0.098011	0.160253	0.124853	0.126769	0.117188	0.089695	-0.192693	-0.240207	-0.19174	-0.252518	0.0403844	-0.203167	0.50606	0.0137548	0.333819	0.0292274	-0.130487	-0.0068775	-0.0326654	0.0326654	-0.128775	-0.00859686	0.437997	0.137334	0.108215	-0.0824835	0.0567244	-0.0601602	0.320437	0.451055	0.0429779	-0.16127	0.202192	0.18516	-0.139045	0.291901	0.0821077	0.0394288	0.319267	-0.0328586	-0.217661	-0.0328586	0.45199
		0.0344672	0.0670012	0.0749704	-0.0988628	0.139252	0.0443577	-0.163795	-0.164373	-0.179396	-0.228358	-0.291298	-0.410803	-0.487517	-0.357584	-0.480953	-0.54818	-0.498974	-0.303249	-0.188054	0.138907	-0.119197	-0.0820355	0.154387	0.086079	0.0398553	-0.01881	-0.127663	-0.00942734	-0.0676801	0.131792	0.149433	0.055593	-0.0399179	0.343021	0.172851	0.228001	-0.0191971	0.0462718	-0.0284781	0.199148	0.102754	-0.196366	-0.107778	-0.101229	-0.131147	-0.148883	0.0131333	-0.044084
		0.0981946	0.0639703	-0.105033	0.0479849	0.16645	0.245576	-0.383655	-0.44917	0.0479849	0.0936342	0.0548367	-0.187928	-0.363858	0.0280467	-0.226771	-0.131079	0.0840959	0.116549	0.00785354	0.0291684	-0.0639288	-0.0717733	-0.220124	-0.395199	-0.319222	-0.172349	-0.366025	-0.0684116	-0.217907	-0.0650496	-0.174576	-0.0986506	-0.0650496	-0.106483	0.0392629	0.157864	0.152427	0.199053	0.18318	0.25702	-0.0341727	-0.168344	-0.22545	-0.240198	-0.233881	-0.38079	0.0277662	-0.153489
		-0.0291913	-0.20806	-0.0755233	-0.0470441	-0.0923226	0.40463	0.20717	0.175755	0.201264	0.153633	0.0331602	0.0667966	0.357891	-0.106319	-0.0301911	0.0747062	0.00742457	0.310761	0.246226	0.330045	-0.0200123	-0.0965093	-0.626006	-0.525222	0.656748	0.473591	0.213051	-0.0758513	0.414649	0.374903	-0.280972	-0.467085	0.348225	0.0896254	-0.0357477	0.272779	0.337855	0.247763	0.131303	-0.192099	-0.0309014	0.166253	-0.00484765	0.199401	-0.337628	0.0264442	-0.0666645	0.137187
		0.114855	-0.0701099	0.12402	-0.397026	0.0448352	-0.0229953	-0.182312	0.0390887	0.0264442	-0.0172468	-0.0229953	-0.14348	0.13547	-0.130891	-0.249349	-0.0850349	-0.224411	-0.143074	0.216234	-0.113689	0.0947722	0.0147531	-0.380933	-0.0400396	-0.12419	0.280549	-0.11579	0.111588	-0.0292899	-0.077997	-0.018208	0.0972992	0.322306	0.24185	0.168228	0.212939	0.192569	0.24107	0.270656	0.24029	0.572125	0.118612	0.213722	0.236388	-0.255099	0.124133	-0.0084054	-0.16175
		0.283	0.00482921	0.057577	0.0834026	0.120915	-0.0305571	0.0211558	-0.201475	-0.0105782	0.00352609	0.14198	0.146657	0.00940286	-0.00587681	0.146371	0.0819304	-0.360818	0.00346378	0.0484835	-0.0634814	0.155555	0.175048	0.321603	-0.00326682	0.208316	0.11747	0.130487	0.136992	-0.282305	-0.11747	0.304674	-0.0163338	0.615706	-0.527123	-0.468031	-0.333551	-0.456982	-0.160997	-0.0490957	-0.070122	0.115571	0.167964	-0.0961881	0.128433	-0.283349	0.52278	0.546592	-0.483445
		0.254919	-0.113087	0.0234949	-0.136491	-0.168344	-0.19588	0.0560028	-0.0892185	0.0280069	0.130231	0.139815	0.308228	0.181268	0.133149	0.0342644	0.256328	0.020113	-0.0647965	-0.00716591	0.114854	0.0690262	0.0263822	0.0657726	0.0930899	0.0589391	0.0250795	0.0444215	0.0113919	-0.0277188	-0.103574	0.091073	0.0759102	0.0865252	0.114932	0.00759464	0.108852	0.163677	0.267235	0.155754	-0.00645545	0.0588417	0.000440762	0.0942532	0.0129907	-0.095569	0.065332	-0.0369773	0.0757272
		-0.209827	-0.0519181	-0.11623	-0.102807	0.105684	0.150694	0.24305	0.143043	0.0778553	0.0499669	-0.236416	-0.295913	-0.288385	-0.383643	0.055762	-0.238312	0.350501	0.0429779	0.318762	0.0326654	-0.046415	0.0996415	-0.0378219	0.0584423	-0.0773336	0.0429779	0.434726	0.12535	0.0498517	-0.0498517	0.0378219	-0.0481334	0.332147	0.434726	-0.0206319	-0.0756167	0.258171	0.0927799	-0.16127	0.253098	0.152509	-0.00985839	0.219284	-0.216037	-0.309656	0.0147874	0.448875	0.217856
		0.0217029	0.0787948	-0.0389341	0.172877	0.0108518	-0.25875	-0.255888	-0.274186	-0.37333	-0.420818	-0.56477	-0.607678	-0.516361	-0.593977	-0.606101	-0.649911	-0.482048	-0.377259	0.0715725	-0.357021	-0.194976	0.117279	0.0800901	0.0156752	-0.0116445	-0.158028	0.00814181	-0.132646	0.114717	0.187654	0.0427683	-0.101147	0.249631	0.16721	0.127354	-0.108224	0.0713181	-0.0480508	0.143734	0.161456	-0.232528	-0.0393955	0.0309551	-0.0853161	0.0347065	0.0750135	0.0750135	0.128344
		0.0479849	-0.0525529	-0.0479849	0.180059	0.288217	-0.520012	-0.383655	-0.0662533	0.0594038	0.0434164	-0.184592	-0.363858	0.0134631	-0.126609	-0.0829759	0.150057	0.106483	-0.0437487	-0.00224388	-0.0930538	-0.135546	-0.307187	-0.415621	-0.269845	-0.126609	-0.354091	-0.232306	-0.263234	-0.164552	-0.121021	-0.140013	-0.0784954	-0.162323	-0.0381413	0.141129	0.132239	0.19588	0.272756	0.238093	-0.119474	-0.249665	-0.351907	-0.271708	-0.253869	-0.371524	-0.065125	-0.0853881	0.033105
		-0.146049	-0.0669479	-0.0662618	-0.0916372	0.497943	0.223393	0.203713	0.17821	0.137386	0.0435508	0.00940443	0.210078	-0.145758	-0.150188	0.0460244	0.0153439	0.211547	0.259861	0.296742	-0.0106735	-0.374903	-0.531621	-0.48657	0.752407	0.48657	0.11027	0.130891	0.493042	0.334835	-0.178891	-0.361581	0.247085	0.0551771	-0.0605772	0.226856	0.295335	0.238212	0.0823636	-0.266235	0.045439	0.197501	0.0115131	0.169762	-0.241423	0.0597725	-0.0540281	0.153199	0.286604
		-0.0528791	0.192569	-0.335952	-0.0298929	-0.0126478	-0.116001	-0.0149473	0.00229963	-0.050581	-0.0471337	-0.182312	0.00344944	-0.208503	-0.203953	-0.136615	-0.339302	-0.172396	0.12209	-0.0568906	0.164025	0.0674186	-0.441424	-0.0884626	-0.203729	0.288807	-0.0989776	0.176579	0.0292899	-0.054612	0.0494131	0.0941397	0.323785	0.244189	0.165083	0.233265	0.104406	0.25432	0.198057	0.158005	0.615234	0.0878194	0.290055	0.288505	-0.304761	0.022166	-0.0300172	-0.116344	0.00360233
		0.0724066	0.0270318	-0.0481807	0.0657967	-0.0869223	-0.00352609	-0.216587	0.0763616	-0.100995	0.180513	0.136131	-0.0880954	-0.0282069	0.110728	0.0011546	-0.339564	0.0588674	0.0230909	0.00230919	0.149816	0.069248	0.251511	0.104443	0.291901	0.224458	0.185671	0.166223	-0.243788	-0.0914074	0.346002	-0.0228668	0.574218	-0.479048	-0.459194	-0.378808	-0.476847	-0.179568	-0.0911328	-0.0981322	0.0745277	0.0420843	-0.194376	0.116785	-0.342633	0.456982	0.559505	-0.485642	-0.646203
		-0.227559	0.0427135	-0.189532	-0.208565	-0.176824	0.0656219	-0.0551282	0.13633	0.142428	0.165049	0.346544	0.194558	0.12573	0.0915648	0.300149	0.0119191	-0.0576373	0.00456014	0.0891893	0.0267078	-0.0341977	0.0100974	0.122644	0.111607	0.0566609	0.0189861	0.0034176	-0.0675668	-0.104711	0.0880412	0.0258204	0.101302	0.0668082	0.0159485	0.170804	0.224982	0.268726	0.197573	0.0197455	0.0337931	0.00110191	0.110519	0.0695659	-0.241737	0.0315592	-0.0631027	0.0481172	-0.0323619
		0.0807358	-0.178393	-0.100889	0.0845758	0.223131	0.320315	0.193646	0.146869	0.0591396	-0.264808	-0.29215	-0.248732	-0.359519	0.0240404	-0.277078	0.318762	-0.20049	0.190273	0.0841999	-0.0927799	0.0738998	0.0910642	-0.0326654	-0.0944955	0.162978	0.439632	0.173221	0.0893483	0.0841999	0.0343843	-0.00343876	0.405174	0.428176	-0.103071	-0.133911	0.343834	0.121925	-0.248021	0.362149	0.201411	0.142704	0.163938	-0.243598	-0.317666	0.00492922	0.422301	0.231352	0.224152
		0.109367	0.01532	0.163053	0.0449957	-0.171309	-0.0430716	-0.124417	-0.213409	-0.333311	-0.43469	-0.474927	-0.303818	-0.409132	-0.389027	-0.444097	-0.364901	-0.251879	0.100044	-0.343485	-0.100044	0.112154	0.129232	-0.0613391	-0.0935368	-0.109591	-0.0278519	-0.0916388	0.0792345	0.0726852	0.0441935	-0.221513	0.179172	0.178488	0.151916	-0.131451	0.0154264	0.00889995	0.181678	0.149189	-0.255629	-0.188002	-0.144218	-0.190791	-0.0468968	-0.0234516	-0.0196996	-0.00187622	-0.0693922
		-0.018283	-0.0297085	0.0890729	0.270293	-0.447002	-0.245576	-0.0981946	0	0.175525	-0.129961	-0.475246	-0.0459914	-0.152288	-0.141129	0.0291684	0.052719	-0.129961	-0.033655	-0.131079	-0.240049	-0.339952	-0.495268	-0.310472	-0.141129	-0.39843	-0.334504	-0.434881	-0.234519	-0.192375	-0.291836	-0.135546	-0.187928	-0.201264	0.00336582	0.242303	0.373585	0.347768	0.272756	-0.186357	-0.268563	-0.374615	-0.228613	-0.318707	-0.398244	-0.0192234	-0.229666	-0.0224271	0.0395109
		-0.0195761	-0.104657	-0.0463576	0.456742	0.239586	0.149204	0.196853	0.177719	0.138863	0.131473	0.284147	-0.0915061	-0.177228	0.0440455	-0.0069296	0.0929879	0.26278	0.289963	0.137206	-0.388189	-0.711086	-0.499502	0.752407	0.467085	0.0689615	0.213051	0.473591	0.321414	-0.0758513	-0.348225	0.401438	0.0413874	-0.0962728	0.23881	0.287034	0.222668	0.142762	-0.228052	0.0648148	0.187295	0.0751034	0.146911	-0.212483	0.0643674	0.0258694	0.309646	0.285478	0.0884779
		0.330365	-0.224411	0.032192	0.00919845	-0.0747032	0.0390887	0.0333415	0.0126478	-0.0172468	-0.167479	-0.0229953	-0.106831	-0.205091	-0.102244	-0.211914	-0.130487	0.103182	0.0421463	0.222481	0.0252902	-0.447426	0.0758383	-0.218317	0.24742	-0.12419	0.12419	0.0474916	-0.0424802	0.117785	0.0522387	0.397237	0.307079	0.1698	0.196489	0.0696393	0.187862	0.14856	0.132017	0.534973	0.117034	0.334835	0.22389	-0.340217	0.072802	0.0348191	-0.0816076	-0.0324182	-0.103175
		-0.00117537	-0.0141042	0.0434817	-0.0317322	0.0270318	-0.201475	0.029382	-0.0916143	0.110372	0.00822751	-0.09396	0.0164548	0.0404053	0.00692754	-0.376424	0.0600209	-0.087693	0.0450216	0.0738605	0.0404053	0.215072	0.130487	0.13374	0.110958	0.140243	-0.107701	-0.263072	-0.272695	0.364973	-0.0587859	0.595039	-0.476847	-0.419187	-0.216611	-0.450338	-0.0864653	0.0514326	-0.0280585	0.0950594	0.116785	-0.0567549	0.130761	-0.340364	0.299366	0.568083	-0.535791	-0.576636	0.155567
		0.115216	-0.155612	-0.0747252	-0.178943	-0.0516296	-0.0446315	0.0560028	0.137202	0.126744	0.306519	0.210778	0.118309	0.081155	0.299421	-0.00223485	-0.0341977	-0.0420123	0.0547081	-0.00879451	-0.0397332	0.0309414	0.117776	0.18739	0.087889	0.0022784	0.0182267	-0.0592211	-0.178378	-0.0167079	-0.00493653	0.0649116	0.0770478	0.00797436	0.18349	0.249688	0.24595	0.222732	0.0045568	-0.038728	-0.0211558	0.0929338	0.197004	-0.143534	-0.0554581	-0.0471746	0.0414495	-0.065644	-0.296111
		-0.159297	0.061527	0.119105	0.306248	0.283676	0.276135	0.229776	0.158776	-0.163119	-0.122937	-0.220282	-0.215531	0.117188	-0.208876	0.225985	-0.18516	0.22259	0.116785	-0.166394	-0.0292274	-0.0635957	-0.0240702	-0.214096	0.151017	0.423258	0.0996415	0.0790503	0.0635957	0.00343876	-0.0670308	0.276743	0.395279	-0.121925	-0.147598	0.318762	0.0550063	-0.123637	0.380398	0.246834	0.154142	0.132893	-0.183506	-0.311259	0.00492922	0.423869	0.204338	0.139435	0.163938
		0.0114901	0.143063	-0.0226603	-0.0919131	0.163795	0.0232845	-0.00698564	-0.0570341	0.100044	0.073898	-0.0180458	-0.0116426	-0.0698282	-0.141224	-0.133112	-0.133112	0.077967	-0.296423	-0.0942366	0.0899282	0.239665	-0.0778902	-0.118993	-0.183495	-0.0655399	-0.0946319	0.0197112	0.0128323	0.167851	-0.167851	0.103992	0.177079	0.170988	-0.102754	0.0462718	-0.0800572	0.21223	0.124623	-0.218637	-0.135816	-0.257474	-0.248244	-0.140484	-0.0618954	-0.130212	-0.133948	-0.173115	-0.13675
		-0.109591	-0.0959145	0.32614	-0.256821	-0.107312	0.0365629	0.0548367	0.0822292	-0.112076	-0.473132	0.00112194	-0.0549612	-0.0952927	0.0179506	0.0246814	-0.0650496	-0.0347766	-0.121021	-0.191264	-0.353004	-0.459362	-0.203484	-0.00336582	-0.349744	-0.473132	-0.212362	-0.297323	-0.0594453	-0.228985	-0.0818559	-0.171236	-0.136663	-0.0157068	0.300992	0.341553	0.447161	0.30725	-0.192707	-0.267515	-0.280088	-0.252818	-0.314543	-0.398244	0.003204	-0.266466	0.0683254	-0.0202913	-0.00640798
		-0.129642	-0.0209497	0.0656348	0.341303	0.131966	0.105825	0.141326	0.124079	0.08459	0.265211	-0.123586	-0.26278	-0.0123742	-0.0113843	0.0811311	0.273957	0.263752	0.0813412	-0.0137976	-0.752407	-0.525222	0.728899	0.361581	0.0827394	0.0896254	0.42782	0.274208	-0.165195	-0.274208	0.421239	0.130891	-0.0611826	0.216682	0.256707	0.192099	0.206497	-0.138542	0.11742	0.181287	0.180085	0.149769	-0.194847	0.032192	0.0362152	0.348782	0.323094	0.0936413	-0.219869
		-0.219869	0.0850349	-0.0402381	-0.0310425	0.122875	0.116001	0.0907729	0.0195462	-0.126311	-0.0390887	-0.0413874	-0.118293	-0.06207	-0.182312	-0.12419	0.048466	-0.0273975	0.253643	0.111588	-0.4314	0.105284	-0.168211	0.203729	-0.113689	0.143074	0.072802	-0.0312121	0.0771312	0.0530298	0.470976	0.333297	0.24107	0.194137	0.106774	0.138322	0.24107	0.212939	0.530573	0.022166	0.426311	0.248087	-0.325598	0.0435353	-0.0935923	-0.172482	-0.130698	-0.222418	-0.147427
		-0.0517046	-0.00705217	-0.0622742	0.0235062	-0.213102	0.0340823	-0.119744	-0.01763	-0.0258566	-0.209615	0.0152795	0.0750135	-0.0853881	-0.436137	-0.0496374	-0.038097	-0.0646348	0.020782	0.149816	0.197938	0.298291	0.162978	0.243788	0.387018	-0.00653363	-0.221232	-0.24057	0.227683	-0.162978	0.624514	-0.481247	-0.470237	-0.258103	-0.470237	0.0584423	-0.0303963	0.00935337	0.0179973	0.172607	-0.0493553	0.177248	-0.281058	0.246599	0.559505	-0.487838	-0.516256	0.153486	-0.12269
		-0.187415	-0.197996	-0.332218	-0.0315072	0.0367573	0.0227561	0.175476	0.184158	0.36095	0.0670204	0.083386	-0.0156436	0.0744606	0.0364985	-0.0351746	-0.0540571	0.00228007	-0.0527551	-0.120048	0.0208456	0.133997	0.155706	0.0732552	0.054668	0.0299967	0.00569599	-0.0603593	0.0838719	0.0493553	0.160659	0.0918309	-0.0432829	0.102199	0.208846	0.222357	0.140648	0.0706011	0.0861462	-0.0678513	0.193546	0.241462	-0.172363	-0.0525909	0.0325154	0.0395443	-0.0726714	-0.258857	0.142818
		0.0663304	0.120063	0.249678	0.303431	0.300613	0.128685	0.110043	-0.167894	-0.163119	-0.271418	-0.284618	0.0538401	-0.244944	0.244635	-0.133911	0.229379	0.0206319	-0.219194	-0.0446965	-0.12535	0.00515813	-0.269995	0.137334	0.388671	0.120212	0.147598	0.096211	0.0567244	-0.0309464	0.295265	0.428176	-0.164686	-0.157854	0.248021	-0.0498517	-0.0601602	0.387018	0.180247	0.127985	0.220907	-0.163938	-0.319267	-0.0903078	0.423869	0.168768	0.103422	0.283952	0.383052
		0.150999	-0.0169157	-0.065758	0.0721539	-0.0831978	-0.224336	-0.0971406	-0.285599	-0.185169	-0.15454	-0.149331	-0.0605239	-0.0826166	0.00523924	0.0116426	0.0936557	-0.217436	-0.0820355	0.0689642	0.179492	-0.117654	-0.213266	-0.190949	0.0638276	0.0432736	-0.0509827	0.00998072	0.0399179	0.0114065	0.135247	0.166505	0.160094	0.0287945	0.0501262	-0.07117	0.267248	0.0671665	-0.205652	-0.0890614	-0.168459	-0.193579	-0.0328309	-0.0384577	-0.119934	-0.0600209	-0.107778	0.0253276	-0.318088
		-0.0502689	0.363817	-0.22078	-0.14146	0.0913537	0.100474	0.234314	-0.0302901	-0.335594	-0.067291	-0.0100974	-0.0269249	0.0549612	-0.052719	-0.0415058	-0.0246814	-0.193487	-0.261029	-0.373606	-0.372523	-0.158979	0.0751346	-0.206815	-0.462544	-0.259926	-0.401658	-0.0605662	-0.238943	-0.122139	-0.177916	-0.0919342	-0.0112193	0.262269	0.253869	0.407457	0.329103	-0.267515	-0.343626	-0.302036	-0.318707	-0.289503	-0.468381	-0.173645	-0.262269	0.0224271	0.0256306	0.0693922	0.113087
		-0.0539088	-0.109321	0.367787	0.114708	0.122106	0.0460244	0.12112	0.053939	0.286571	-0.189498	-0.272015	0.0455297	-0.00742457	0.0910122	0.205182	0.210568	0.0540219	0.130891	-0.837937	-0.493042	0.775628	0.51881	0.24029	0.185732	0.434391	0.314692	-0.253875	-0.473591	0.563424	0.301226	-0.0278723	0.16204	0.265045	0.274562	0.171668	-0.176478	0.0581556	0.26802	0.0865978	0.142908	-0.125738	0.0792956	-0.0402381	0.338186	0.226114	0.0379393	-0.170904	0.0701099
		0.06207	-0.0494319	-0.0586237	0.056326	0.134325	0.065516	0.0356405	-0.12402	-0.0310425	-0.043686	-0.122875	-0.0838872	-0.202815	-0.0821513	0.010538	-0.0316118	0.222481	0.0400396	-0.364668	0.0884626	-0.18285	0.193295	-0.11999	0.143074	0.101248	0.020809	0.120377	0.11151	0.447984	0.339449	0.21607	0.257435	0.166655	0.168228	0.331758	0.249646	0.573573	-0.0213744	0.355564	0.206676	-0.345593	-0.0253323	-0.0480219	0.0144091	-0.0624202	-0.107965	-0.131894	-0.0444215
		-0.01763	-0.0904414	0.0117535	-0.224714	0.0105782	-0.185175	0.0564026	-0.0963054	-0.16418	0.0129288	0.130284	-0.109577	-0.368627	0.0011546	-0.110728	-0.155555	0.0230909	0.134882	0.175048	0.371282	0.110958	0.371282	0.421453	-0.0424624	-0.364973	-0.291901	0.272695	-0.295097	0.553245	-0.419187	-0.448121	-0.274179	-0.448121	0.181887	-0.177248	0.0537693	0.0591184	0.0654507	-0.0370198	0.228158	-0.344902	0.0677864	0.483445	-0.511899	-0.503168	0.173129	-0.11504	-0.0621004
		-0.189532	-0.336369	-0.00525162	0.0857241	0.0927123	0.142428	0.217081	0.290263	-0.0573454	0.0856169	-0.0469232	0.10197	0.104941	-0.00586303	-0.0582882	0.00618875	-0.0257308	-0.0745563	0.0573118	0.167678	0.164444	0.104138	0.0626355	-0.0246814	-0.00835409	-0.0982717	0.0580829	-0.017847	0.190802	0.221607	-0.0664289	0.0972086	0.176118	0.208095	0.144804	0.112661	0.101302	-0.0323932	0.160531	0.225447	-0.203329	-0.0200841	0.0401642	0.0657333	-0.0839114	-0.192185	0.121336	-0.201475
		0.153563	0.255356	0.289327	0.206973	0.0788155	0.13646	-0.126769	-0.0692121	-0.179347	-0.280849	0.0768951	-0.322188	0.237858	-0.022351	0.186865	0.166394	-0.180045	-0.0154741	-0.0481334	0.0824835	-0.202192	0.108215	0.377085	0.0395406	0.190273	0.121925	0.109929	0.111644	0.180045	0.338829	-0.225985	-0.113357	0.343834	0.0120355	-0.162978	0.295265	0.196531	0.134529	0.183506	-0.123075	-0.320868	-0.118164	0.467528	0.0768582	0.0673407	0.312861	0.369875	0.390828
		0.0108518	-0.144699	-0.133692	-0.188631	-0.259895	-0.281036	-0.415814	-0.292437	-0.355331	-0.315746	-0.373892	-0.360962	-0.288449	-0.0360887	-0.0343428	-0.383987	-0.0506352	0.0209966	0.117279	-0.198644	-0.118547	-0.183495	0.0758115	0.0222821	0.0248528	-0.0712613	-0.0185352	-0.0185352	0.169267	0.253576	0.170988	-0.00822751	0.0404895	-0.0960461	0.271575	0.158731	-0.255629	-0.0890614	-0.13675	-0.102165	-0.0159475	0.00281432	-0.0740767	-0.0740767	-0.0168856	0.0422086	-0.253783	-0.329047
		0.189123	-0.261315	-0.130086	0.12098	0.134636	0.252325	-0.0941732	-0.374688	-0.117668	-0.00673162	-0.0415058	0.096412	0.033655	-0.00785354	0.0538401	-0.25441	-0.141129	-0.43915	-0.454053	-0.207924	0.0740142	-0.210144	-0.49001	-0.434881	-0.415621	-0.0908146	-0.24889	-0.160094	-0.21458	-0.158979	-0.0426273	0.24651	0.27066	0.379761	0.276947	-0.205395	-0.156674	-0.269612	-0.234934	-0.304122	-0.419713	-0.151366	-0.175764	0.0320373	-0.003204	-0.0234949	0.112023	0.225271
		-0.103865	0.346611	0.0257372	0.124572	0.069763	0.133937	0.214972	0.347825	-0.209099	-0.33197	0.00296984	0.0148489	0.143296	0.187536	0.235983	0.0513554	0.307962	-0.798554	-0.499502	0.740688	0.394818	0.267436	0.172045	0.361581	0.460568	-0.206229	-0.348225	0.493042	0.341534	-0.0230254	0.159632	0.267425	0.271589	0.184292	-0.116213	0.10413	0.302443	0.0702622	0.11772	-0.132036	0.130891	-0.0247198	0.323094	0.244821	0.0281686	-0.176039	0.0201211	-0.0921455
		0.0413874	0.112563	0.0988035	0.270823	0.153771	0.0701099	0.0103482	-0.0976564	-0.00114981	-0.134325	0.0218456	-0.0976564	-0.0295047	-0.0421463	-0.0463595	0.172396	0	-0.382962	0.0568906	-0.170304	0.280549	-0.168211	0.174487	0.142261	-0.000867073	0.138509	0.0886096	0.450865	0.308625	0.0996684	0.25432	0.0641037	0.160364	0.265215	0.186292	0.473591	0.0134583	0.38536	0.179227	-0.417243	-0.0411613	-0.133089	-0.0408208	-0.122326	-0.180821	-0.197481	-0.216486	0.141455
		-0.041132	0.0845758	-0.23631	-0.130281	-0.216587	0.0857491	-0.170016	0.00470145	0.0927872	0.167026	-0.0634814	-0.241279	0.0484835	-0.130284	-0.0392512	0.0634814	0.165879	0.183066	0.317421	0.114214	0.323785	0.455615	0.0163338	-0.159733	-0.285505	0.275899	-0.349169	0.60096	-0.287929	-0.505353	-0.26959	-0.340364	0.281058	-0.211989	0.102797	-0.0462718	-0.0537693	-0.0123412	0.2627	-0.310783	0.0444215	0.496606	-0.459194	-0.385562	0.13937	-0.128484	-0.0469888	0.0376865
		-0.309335	0.0376323	0.166788	0.0376323	0.120641	0.175476	0.269673	0.0148987	0.147233	-0.0908214	0.0841297	0.130923	-0.0374539	-0.0813861	-0.0114002	-0.00846879	-0.0114002	0.0677248	0.203843	0.27542	0.0244281	0.0774269	-0.0193658	0.0182267	-0.150091	0.0273391	-0.0246814	0.128174	0.239216	-0.0751518	0.104417	0.160282	0.165563	0.105468	0.0622562	0.122879	-0.0564026	0.153085	0.145426	-0.267765	-0.100658	0.0105205	0.0899976	-0.161005	-0.226049	0.152614	-0.177304	0.0384433
		0.21363	0.239259	0.217432	0.0749745	0.0693285	-0.167894	-0.0509571	-0.165984	-0.294032	0.071133	-0.391967	0.225985	0.0171934	0.208996	0.296946	-0.106501	0.239553	0.0326654	0.171515	-0.0996415	0.288535	0.360486	0.139045	0.212397	0.234468	0.18516	0.120212	0.139045	0.295265	-0.128775	-0.149307	0.338829	-0.0103162	0	0.385364	0.093587	0.142704	0.116526	-0.103422	-0.320868	-0.162306	0.336848	0.0512528	-0.00492922	0.344821	0.301827	0.355964	-0.0525664
		-0.200163	-0.170731	-0.314611	-0.308365	-0.325385	-0.509851	-0.454033	-0.430256	-0.350821	-0.466143	-0.476571	-0.369398	-0.180551	-0.0785483	-0.413031	-0.0651764	-0.00428518	0.0364201	-0.21902	-0.151537	-0.249495	0.144586	0.121122	-0.200724	-0.0356419	0.0199609	0.0384926	0.179172	0.186939	0.177792	-0.0644269	0.0347065	-0.117345	0.126184	0.00822751	-0.368139	-0.148883	-0.281418	-0.161005	-0.0843796	-0.0806336	-0.124607	0.0243896	-0.0103191	-0.000938109	-0.226049	-0.294276	0.1787
		-0.146007	-0.198178	0.134636	0.102754	0.241073	-0.0684116	-0.415621	-0.109839	-0.0157068	-0.141129	0.0179506	-0.00224388	-0.0874555	0.0616871	-0.299516	-0.172349	-0.385494	-0.505761	-0.251098	0.128844	-0.164552	-0.482635	-0.351918	-0.382255	-0.062808	-0.238943	-0.143362	-0.219015	-0.0616871	-0.0246814	0.045916	0.121602	0.360176	0.209621	-0.223341	-0.217011	-0.299949	-0.34259	-0.197996	-0.361209	-0.107764	-0.102438	0.109893	-0.173645	-0.0821897	0.124794	0.230777	0.33219
		0.271873	0.141326	0.117668	0.152649	0.131473	0.174281	0.362678	-0.156585	-0.193421	0.0108893	0.0128691	0.143296	0.216929	0.306414	-0.0120076	0.394818	-0.758239	-0.51881	0.66285	0.199401	0.219869	0.301226	0.348225	0.434391	0.103391	-0.341534	0.569745	0.374903	-0.0206018	0.0914358	0.240601	0.21788	0.143968	-0.0581556	0.129493	0.33609	0.0690517	0.0919203	-0.0448352	0.228951	0.00172472	0.27308	0.26913	-0.0316173	-0.113709	0.0747032	-0.0977214	0.122793
		0.107977	0.112563	0.288856	0.175468	0.0907729	0.0540281	-0.0815915	0.107977	-0.161769	0.0160971	-0.0632187	0.0589965	-0.0737336	-0.105284	0.0926693	-0.155649	-0.461397	-0.0147531	-0.189118	0.276416	-0.18494	0.243269	0.165083	-0.0658737	0.0433469	0.114667	0.479562	0.297025	0.12019	0.1753	0.136746	0.252762	0.188646	0.231703	0.507006	-0.0530298	0.298573	0.226235	-0.370866	-0.0957195	-0.208176	-0.0732148	-0.133089	-0.152204	-0.256736	-0.307329	0.165329	0.14265
		0.137301	-0.282525	-0.097478	-0.24789	0.119744	-0.144318	0.097478	0.134961	0.229894	-0.0980619	-0.20251	0.0784722	-0.087693	-0.106123	-0.0092367	0.139479	0.10382	0.301483	0.110958	0.295097	0.501722	-0.0881471	-0.13374	-0.342834	0.205084	-0.301483	0.636211	-0.29708	-0.527123	-0.218922	-0.353965	0.376555	-0.232772	0.137744	-0.0796623	-0.0397469	0.0814078	0.218922	-0.239688	0.00233836	0.459194	-0.381061	-0.396798	0.21737	-0.0441983	-0.12663	0.096247	-0.145388
		0.00787741	0.0848504	0.0743638	0.0516296	0.104936	0.2015	0.0461787	0.120536	-0.0014899	0.081155	0.199722	-0.109334	-0.0498255	0.0332208	-0.0573118	-0.0416867	0.042989	0.228307	0.28436	0.0293131	0.0626355	-0.0011392	0.0205049	-0.158018	0.0334134	-0.0444215	0.0929676	0.318499	-0.0842509	0.106635	0.185533	0.133467	0.113418	0.064153	0.127039	-0.100629	0.0548611	0.0575152	-0.179639	-0.0879337	0.0755211	0.153132	-0.129745	-0.236229	0.151215	-0.240852	0.001424	0.0583675
		0.263864	0.234519	0.1306	0.103941	-0.0951327	0.0740142	-0.158342	-0.20507	0.174576	-0.206022	0.296946	-0.0378219	0.227683	0.248021	0.0257893	0.323785	0.0910642	0.139045	-0.0687482	0.391977	0.276743	0.188569	0.232772	0.295265	0.246328	0.217495	0.0824835	0.300307	-0.116785	-0.103071	0.261551	0.0257893	0	0.437997	0.103422	0.118164	0.0771863	-0.224152	-0.386088	-0.0919475	0.309656	0.0341727	-0.00985839	0.233881	0.303496	0.398717	-0.0722639	0.16381
		-0.307228	-0.316313	-0.265043	-0.307228	-0.36996	-0.32765	-0.395179	-0.322551	-0.466693	-0.508765	-0.43469	-0.202468	-0.130794	-0.419707	-0.053544	-0.0595465	-0.00557073	-0.120332	-0.171114	-0.2968	0.14757	0.234596	-0.24642	0.0698372	-0.00427748	0.0741091	0.138085	0.177079	0.279261	-0.0767528	-0.0520533	-0.152781	0.0631549	-0.156006	-0.319916	-0.245473	-0.330871	-0.162869	-0.0984218	-0.0703291	-0.143284	0.0187616	-0.118064	-0.0543969	-0.293359	-0.161937	0.09655	0.238079
		-0.14828	0.16191	0.0981946	0.14146	0.0392629	-0.324684	0.126609	0.0695322	-0.0224379	0.0448701	0.052719	0.0482341	0.182367	-0.170122	-0.108721	-0.283048	-0.380094	-0.0291684	0.247785	-0.116549	-0.379013	-0.264336	-0.102008	0.16678	-0.0952927	0.0415058	-0.0908146	0.00673162	0.174576	0.0427135	0.0320373	0.383875	0.187415	-0.130112	-0.14393	-0.194823	-0.2149	-0.0811235	-0.227559	-0.003204	0.0138838	0.134365	-0.217011	0.0875201	0.137554	0.17865	0.160805	-0.0910508
		0.164945	0.0939757	0.112241	0.104838	0.0400875	0.323303	-0.0722347	-0.250124	0.0103944	-0.0920001	0.0470138	0.157077	0.265697	0.0146759	0.348225	-0.65063	-0.493042	0.681061	0.280972	0.206229	0.314692	0.321414	0.368246	0.12402	-0.341534	0.638349	0.341534	0.0181782	0.0878074	0.29889	0.224463	0.161438	-0.0920405	0.108964	0.24657	0.0581556	0.199401	-0.0264442	0.239723	0.0643674	0.328129	0.20566	-0.107404	-0.0764254	0.0792956	-0.147826	0.0949336	-0.0460972
		0.0689615	0.268565	0.113709	0.0632187	0.0712583	-0.06207	0.102244	-0.111416	-0.0252946	-0.152627	0.159838	-0.11579	-0.11789	0.0400396	-0.18076	-0.473332	-0.0758383	-0.232881	0.284679	-0.138879	0.226642	0.232484	0.0242769	0.0407468	0.0972992	0.449425	0.210591	0.0482828	0.144623	0.0759643	0.171371	0.21607	0.272987	0.498126	-0.0102917	0.334066	0.13911	-0.337911	-0.0609401	-0.0300172	0.0456217	-0.0156098	-0.155785	-0.180821	-0.12113	0.0636198	0.134285	-0.075613
		-0.29633	-0.110372	-0.220071	-0.00822751	-0.240944	0.0728404	0.0880954	0.327222	-0.0519451	-0.13833	0.0507913	-0.0911498	0.0415594	-0.122234	0.00808212	-0.0819304	0.510873	0.17271	0.256649	0.519999	-0.0326654	0.0326654	-0.130487	0.179192	-0.333317	0.592074	-0.22585	-0.503168	-0.144724	-0.290218	0.353965	-0.322178	0.135417	-0.171839	0.0654507	-0.0789435	0.193475	-0.2143	-0.0233825	0.367531	-0.248901	-0.342633	0.209781	-0.0186123	-0.0795279	0.0746493	-0.122227	-0.148859
		0.0664962	0.0927123	0.118897	0.163311	0.176345	0.103456	0.103456	0.088591	0.134632	0.119051	-0.191264	-0.0634949	0.0146573	-0.0612171	-0.0836623	-0.0198685	0.139184	0.243401	0.0462446	0.0288577	-0.0258204	0.0167079	-0.191931	0.0280984	-0.0432829	0.0986506	0.343971	-0.069084	0.0866686	0.187415	0.112661	0.129308	0.0554269	0.148581	-0.0988704	0.0425271	0.01763	-0.13592	-0.0777495	0.0529095	0.0971294	-0.185212	-0.190326	0.202403	-0.187537	0.193059	0.149242	0.157735
		0.252518	0.0951327	0.0795138	-0.0941732	0.0855358	-0.0730539	-0.208876	0.178393	-0.20507	0.273369	-0.0257893	0.281799	0.275056	0.106501	0.410113	0.0996415	0.212397	-0.0601602	0.477041	0.295265	0.18175	0.251406	0.375428	0.342166	0.318762	0.0944955	0.325458	-0.219194	-0.061878	0.300307	0.096211	0.123637	0.475422	0.279122	0.116526	0.20954	-0.308052	-0.448875	-0.0689819	0.225775	0.0495451	0.201411	0.258151	0.22798	0.274288	-0.0476402	0.213617	0.341761
		-0.297561	-0.333311	-0.293576	-0.357021	-0.279324	-0.300975	-0.331047	-0.451275	-0.441885	-0.431365	-0.192092	-0.157433	-0.51365	-0.045399	-0.196905	-0.095487	-0.0980052	-0.137726	-0.299394	0.189689	0.251903	-0.172264	0.0769567	0.0612914	0.215879	0.20601	0.210844	0.303414	-0.0260525	-0.0501262	-0.0302577	0.105684	-0.146462	-0.272218	-0.216783	-0.32083	-0.166596	-0.133015	-0.0590836	-0.149816	0.0740767	-0.0515845	-0.0356444	-0.184282	-0.171253	0.121803	0.209364	0.308025
		-0.0297085	0.111869	-0.0502689	0.0650496	-0.296226	0.231199	0.0112193	-0.0807358	-0.108721	-0.0179506	0.0123412	0.0997697	-0.129961	-0.0572033	-0.238943	-0.308282	-0.0269249	0.227878	-0.0874555	-0.306092	-0.230092	-0.0448701	0.236732	0.0437487	0.230092	-0.00224388	-0.0572033	0.121021	0.0565889	-0.0693922	0.24651	0.119474	-0.0597902	-0.0395109	-0.119474	-0.120538	-0.036308	-0.22545	0.0715255	0.0523201	0.133302	-0.224396	0.142868	0.146055	0.206282	0.1028	-0.163268	-0.0477172
		0.115694	0.103851	0.0480032	0.0717404	0.273957	-0.0880483	-0.22866	0.0361291	0.0247474	-0.0113843	0.128023	0.222307	0.0206793	0.394818	-0.638349	-0.460568	0.544381	0.0689615	0.321414	0.274208	0.274208	0.368246	0.12402	-0.314692	0.544381	0.307962	0.0411993	0.124665	0.266235	0.21189	0.1993	-0.0405936	0.0992953	0.204099	0.115609	0.164053	-0.0930677	0.23122	0.103391	0.343765	0.148626	-0.0844611	-0.0488574	0.00459925	-0.0823842	0.122793	-0.115136	-0.0233932
		0.319174	0.19143	0.142336	0.22214	-0.0103482	0.107977	-0.0747032	0.0356405	-0.148054	0.0989776	-0.143074	-0.0821513	0.0126456	-0.159838	-0.46538	-0.109487	-0.286743	0.284679	-0.257789	0.143074	0.268325	-0.016474	0.0433469	0.0893997	0.404523	0.239509	0.0372045	0.143836	0.0261238	0.198841	0.230141	0.225453	0.445891	-0.0482828	0.255877	0.191	-0.320974	-0.0854489	0.0324182	0.10078	0.0132084	-0.0216132	-0.127111	-0.0180112	0.0564216	0.101978	0.0204125	-0.051622
		-0.237469	-0.170016	0.106856	-0.177015	0.10334	0.0258566	0.360818	0.0253997	-0.170465	-0.0138549	-0.0288629	0.0265541	0.0300172	0.0657882	-0.079625	0.52607	0.0914074	0.349169	0.538177	-0.0326654	-0.12398	-0.136992	0.211547	-0.323785	0.592074	-0.228158	-0.479048	-0.211989	-0.410245	0.2143	-0.228158	0.126104	-0.169287	0.0841312	-0.108497	0.193475	-0.248901	0.00701505	0.408006	-0.246599	-0.3743	0.225872	-0.00930635	-0.08905	0.0632625	-0.0776695	-0.123154	-0.0165185
		-0.0420069	-0.0350073	0.140686	0.139815	0.020113	0.0804112	0.119793	0.198247	0.124246	-0.214473	-0.0605662	0.0211713	-0.0315927	-0.083012	-0.0530806	0.154734	0.222519	-0.00195435	0.0337931	-0.0482168	0.0258204	-0.141404	0.0766686	-0.0254408	0.146693	0.326263	-0.0766686	0.100536	0.122879	0.112283	0.170842	0.0891782	0.147448	-0.117328	0.0185115	-0.01763	-0.0990675	-0.00191284	0.0837969	0.086193	-0.171718	-0.210292	0.220027	-0.212147	0.169051	0.122311	0.0540988	0.108118
		0.15643	0.0448701	0.033655	0.0519181	-0.0298093	-0.163119	0.195551	-0.131557	0.22259	-0.103071	0.171515	0.251406	0.132199	0.436362	0.106501	0.203893	0.0859162	0.520479	0.290218	0.16127	0.246328	0.395279	0.358824	0.307024	0.0481334	0.300307	-0.263241	-0.0395406	0.401878	0.180045	0.174928	0.418333	0.285562	0.144339	0.248452	-0.253303	-0.472177	-0.0952264	0.203038	0.0512528	0.183506	0.306448	0.264997	0.343227	-0.0279305	0.233468	0.368226	0.386088
		-0.160903	-0.0959791	0.0523805	0.164373	-0.0645949	-0.0802919	-0.257033	-0.223186	-0.257605	-0.145278	-0.107592	-0.428592	-0.0552891	-0.225294	-0.00557073	-0.0890674	-0.115869	-0.26385	0.124111	0.199027	-0.0462718	0.0840743	0.126729	0.284634	0.173513	0.208035	0.377932	-0.0794912	-0.136698	0.00889995	0.117401	-0.240172	-0.276819	-0.354535	-0.369045	-0.255629	-0.194508	-0.222344	-0.224196	-0.0778237	-0.19265	-0.19265	-0.221417	-0.201939	0.159141	0.210292	0.294276	-0.057209
		0.0936342	-0.0274235	0.160094	-0.150057	0.116549	0.0751346	0.0134631	-0.0123412	-0.0605662	-0.0403844	-0.0459914	-0.157864	-0.185704	-0.0616871	-0.294032	0.244471	0.163437	0.00112194	-0.313754	-0.131079	-0.144478	0.155634	-0.00560969	0.14671	-0.00336582	-0.0347766	0.21458	0.028834	-0.036308	0.298905	0.108828	0.0234949	0.0736587	-0.0427135	-0.0757917	-0.0245628	-0.14818	0.036308	0.0928492	0.215956	-0.276947	0.271708	0.088586	0.2552	0.195238	-0.128127	-0.0662966	-0.108363
		0.156585	0.128516	0.0900243	0.335818	-0.0588848	-0.213015	0.0623465	-0.00148492	0.0108893	0.0756948	0.250611	0.0760127	0.447501	-0.681061	-0.55709	0.525222	0.226681	0.280972	0.151484	0.348225	0.267436	0.06207	-0.361581	0.45404	0.274208	0.0521006	0.110173	0.263259	0.22865	0.204099	-0.0720777	0.0926452	0.2023	0.130097	0.0896254	-0.09823	0.329247	0.128601	0.421788	0.150913	-0.11772	0.0258694	-0.0609213	-0.0851735	0.176278	-0.133228	-0.0579609	-0.0335626
		0.109124	0.145767	0.217597	0.0712583	0.202815	-0.12173	-0.0333415	-0.145767	0.0568906	-0.12419	-0.044253	0.0632078	-0.232881	-0.516764	-0.0358259	-0.297054	0.259861	-0.245345	0.207899	0.199625	0.0390133	-0.0286115	0.0641037	0.403066	0.174514	-0.036413	0.0110833	-0.0419526	0.150922	0.256656	0.182368	0.379263	0.0261238	0.310942	0.220763	-0.399051	-0.155644	0.00600388	0.0923941	0.00240156	-0.0396205	-0.11395	-0.0468218	0.078011	0.224789	0.0480219	0.0168105	0.15101
		-0.0986506	0.0317322	-0.21891	0.0892684	0.00940286	0.374197	-0.0150095	-0.168172	0.0288629	-0.139479	0.0473296	-0.124535	0.038097	-0.185355	0.615706	0.0816253	0.266281	0.390159	-0.12398	-0.0946671	-0.0914074	0.185671	-0.23735	0.574218	-0.200422	-0.403526	-0.158674	-0.349435	0.358491	-0.278766	0.167964	-0.212593	0.0957993	-0.0887992	0.274179	-0.329005	-2.4663e-16	0.32673	-0.232772	-0.303935	0.230465	0.00837573	-0.080457	0.0760433	-0.138444	-0.146314	0.010237	0.17867
		-0.176345	0.120641	0.124129	0.0357538	0.0796675	0.0670204	0.19013	-0.0320301	-0.191587	-0.0423379	0.0136802	-0.0013029	-0.0989394	-0.0569864	0.0940649	0.180285	0.0394076	-0.0034176	-0.0823556	-0.0497348	-0.202084	0.0497348	-0.0448011	0.101681	0.340287	-0.0887992	0.117718	0.155376	0.0512528	0.17461	0.141026	0.130065	-0.110958	0.0101374	0.0677123	-0.191649	-0.0156212	0.0707454	0.0662092	-0.195902	-0.250553	0.24732	-0.242239	0.103858	0.147826	0.101018	0.0555218	-0.105279
		0.0591396	0.0471128	0.113355	0.0528791	-0.067291	0.187928	-0.0893751	0.130487	-0.215796	0.137334	0.246328	0.241247	0.48351	0.156145	0.19368	0.12535	0.531651	0.259861	0.169808	0.347169	0.43309	0.350501	0.418333	0.116785	0.254789	-0.147598	0.0601602	0.395279	0.166394	0.214096	0.413403	0.301634	0.219284	0.119801	-0.114889	-0.428569	-0.0624167	0.246834	0.117771	0.235501	0.316065	0.343419	0.367083	0.0558501	0.23512	0.428882	0.36867	0.070623
		-0.218011	-0.142382	-0.0273588	-0.111074	-0.138907	-0.247868	-0.162638	-0.234676	-0.111074	0.0168816	-0.291867	0.0965598	-0.125391	0.105318	-0.0461226	-0.00179148	-0.277743	0.127098	0.317377	-0.0800901	0.0997252	0.0498937	0.351314	0.108257	0.18905	0.437016	0.0562069	-0.173115	-0.0106799	0.156882	-0.127354	-0.285094	-0.358166	-0.373571	-0.284175	-0.277739	-0.311686	-0.271297	-0.0712661	-0.196366	-0.229752	-0.193579	-0.111519	0.174977	0.168459	0.28785	-0.126475	0.357259
		0.111869	0.234519	-0.0650496	0.209034	0.142245	0.0807358	0.0829759	-0.0941732	-0.0314117	-0.0538401	-0.136663	-0.185704	0.00673162	-0.13443	0.267642	0.167894	0.124374	-0.258823	0.0314117	-0.243366	0.153403	-0.0437487	0.142245	0.0224379	-0.0190724	0.220124	0.0587232	-0.045916	0.287412	-0.0672587	0.131175	0.174705	-0.0138838	-0.0491182	0.043781	-0.186357	0.0395109	0.112023	0.107764	-0.240198	0.204338	0.147117	0.331588	0.171269	-0.120101	-0.000619822	-0.0594853	0.0632008
		0.257915	0.0756948	0.318482	-0.0900243	-0.175264	0.0915061	-0.0296962	-0.00494973	0.0831077	0.252072	0.0433547	0.314692	-0.711086	-0.45404	0.460568	0.034491	0.394818	0.213051	0.130891	0.206229	-0.0758513	-0.294481	0.434391	0.267436	0.0920405	0.116817	0.323716	0.1939	0.247763	-0.0545227	0.147585	0.263259	0.15361	0.126884	-0.074129	0.296168	0.0528791	0.426724	0.136615	-0.144051	0.0597725	-0.0252946	-0.0474936	0.172812	-0.0740142	-0.126972	-0.106699	0.3827
		0.128601	0.127456	0.120584	0.297854	-0.111416	0.0517301	-0.227816	-0.044253	-0.0737336	-0.126289	-0.0273975	-0.276416	-0.503003	-0.0547847	-0.270212	0.239116	-0.174487	0.161932	0.202759	0.0303452	-0.0702041	0.0925598	0.405978	0.0530298	-0.0459091	-0.0269153	-0.0988787	0.143836	0.233265	0.227016	0.433099	-0.0419526	0.25977	0.201976	-0.348663	-0.172157	-0.0600209	0.0552218	-0.0720156	-0.0828064	-0.110359	-0.0720156	0.104373	0.225974	-0.00720464	0.0144091	0.172482	-0.145039
		-0.0105782	-0.202638	0.0963054	-0.00470145	0.309222	-0.0115458	-0.0588674	0.0230909	-0.118783	0.161292	-0.00230919	-0.0138549	-0.20251	0.66233	0.0620498	0.430798	0.355496	-0.136992	-0.17271	-0.179192	0.224458	-0.230906	0.501722	-0.276473	-0.387812	-0.109792	-0.315343	0.324454	-0.317622	0.228158	-0.184592	0.0747926	-0.0838719	0.378808	-0.303935	0.0607786	0.218922	-0.232772	-0.367531	0.176592	0.069305	-0.138675	0.0551265	-0.0939256	-0.131727	0.00581649	0.12269	-0.100889
		0.124129	0.105809	0.0513902	0.0707407	0.0774361	0.19013	0.00223485	-0.196749	-0.0166116	0.0547081	0.0761827	0.00195435	0.0537316	0.0667487	0.153116	-0.0384308	-0.0045568	-0.119095	-0.0417646	-0.199828	0.0280984	-0.0740142	0.151602	0.291431	-0.0649116	0.0711273	0.134601	0.0417646	0.150469	0.128174	0.150846	-0.0759949	0.0160875	0.00788728	-0.288395	-0.0149836	0.0532281	0.0209652	-0.249168	-0.247782	0.234379	-0.245011	0.108118	0.150658	-0.0398667	0.171878	-0.0825451	-0.3246
		0.0855358	0.136344	0.0173095	-0.0740142	0.165029	-0.188882	0.0550063	-0.263241	0.12535	0.288535	0.207296	0.50606	0.198788	0.214096	0.145887	0.552296	0.217495	0.0498517	0.393628	0.507665	0.35716	0.452684	0.168101	0.225985	-0.0841999	0.116785	0.271682	0.113357	0.242941	0.327131	0.293603	0.267837	0.196531	-0.00328615	-0.354374	-0.0427135	0.349599	0.148392	0.251686	0.384507	0.263318	0.436391	0.162306	0.271379	0.414202	0.357554	0.093587	0.13932
		0.246722	0.335573	0.314611	0.286169	0.0808731	0.274186	0.164951	0.23525	0.34292	-0.0337608	0.176509	-0.125818	0.0402753	-0.080126	0.0850442	-0.260807	0.139896	0.2003	-0.00599925	0.075533	0.0413431	0.19613	0.118206	0.148861	0.300735	-0.0315364	-0.157794	-0.0978219	0.00587681	-0.230707	-0.349992	-0.391633	-0.425759	-0.391633	-0.358166	-0.405135	-0.366327	-0.297945	-0.326309	-0.378093	-0.372666	-0.167527	0.185212	0.132081	0.345446	-0.148883	0.301613	-0.625771
		0.256617	-1.23315e-16	0.286345	0.155634	0.121021	0.0224379	-0.0639288	0.0302901	-0.0751346	-0.110958	-0.0605662	0.0784954	-0.0695322	0.357348	0.263234	0.280849	-0.252202	-0.0572033	-0.256617	0.0482341	0.0269249	0.275349	0.131079	0.0190724	0.182367	0.0683254	-0.0928492	0.279041	0.00640798	0.26122	0.265417	0.132239	0.0811235	0.144993	-0.120538	0.0299018	0.217011	0.157735	-0.248613	0.243355	0.0992424	0.312879	0.077439	-0.20996	-0.140468	-0.0625816	0.0353262	0.146017
		0.00148492	0.255481	-0.0544336	-0.0905182	0.0836018	-0.0519605	-0.0197983	0.0776718	0.162978	0.0526887	0.493042	-0.656748	-0.440951	0.50595	0.0551771	0.38155	0.253875	0.034491	0.0413874	-0.0137976	-0.24029	0.354907	0.321414	0.119836	0.16866	0.396368	0.253131	0.233432	0.00121192	0.175276	0.312497	0.094459	0.151484	-0.147483	0.253875	0.0523046	0.408048	0.126884	-0.0965093	0.00402435	0.0264442	-0.0733166	0.181821	-0.106082	-0.0406801	-0.184592	0.409064	0.092494
		0.0907729	0.153771	0.369356	-0.0850349	0.0310425	-0.226681	-0.00210763	-0.0674186	-0.12209	-0.044253	-0.245345	-0.445426	-0.12209	-0.276416	0.214151	-0.0295047	0.201643	0.253541	0.04768	-0.122105	0.146986	0.400153	0.0189996	-0.0712207	-0.00950003	-0.0569852	0.114667	0.237168	0.158005	0.322516	-0.0593582	0.24029	0.224672	-0.332527	-0.227016	-0.00960616	0.0384202	-0.130698	-0.133089	-0.176057	-0.122326	0.0576214	0.0887992	-0.0552218	-0.0360195	0.220046	-0.196292	-0.152204
		-0.222393	0.136131	-0.0270318	0.361935	-0.123385	-0.0957581	-0.087693	-0.10382	0.180776	-0.0369428	-0.0115458	-0.0646348	0.606868	0.104443	0.396435	0.272695	0.00326682	-0.114214	-0.247005	0.275899	-0.11747	0.452521	-0.278766	-0.306219	-0.0957993	-0.331278	0.322178	-0.381061	0.246599	-0.0179973	0.276473	-0.108497	0.434792	-0.290218	0.116785	0.315343	-0.20505	-0.430339	0.163427	0.0476863	-0.177285	0.0911397	-0.0581487	-0.0674459	0.0481514	0.151635	-0.0346629	0.0469888
		0.191965	0.0908214	0.139822	-0.0119191	0.120536	-0.0178783	-0.168972	0.0188915	0.0335465	0.0267078	-0.022474	-0.0185658	0.183192	0.124266	0.0547081	0.069084	-0.073635	0.0022784	-0.148581	0.0872832	-0.0337931	0.116068	0.298487	-0.102817	0.0116741	0.149336	0.0311356	0.152357	0.156886	0.18478	-0.114692	-0.0196133	0.0973546	-0.251469	-0.0787044	0.0353838	-0.00571798	-0.291064	-0.257474	0.272678	-0.169856	0.001424	0.0939149	0.0669031	0.119474	-0.001424	-0.280088	0.204338
		0.110479	-0.0442293	-0.0999296	0.114313	-0.240207	-0.0429779	-0.280114	0.139045	0.338829	0.253098	0.498023	0.231076	0.180045	0.229379	0.574375	0.171515	-0.00859686	0.415047	0.509269	0.383709	0.46407	0.174928	0.249714	-0.109929	0.225985	0.166394	0.109929	0.120212	0.290218	0.267837	0.267837	0.217661	-0.0509244	-0.344821	-0.127985	0.285562	0.144993	0.250069	0.382926	0.310169	0.436391	0.16557	0.346571	0.396194	0.378178	0.142704	0.116023	0.0403257
		0.183438	0.21456	0.186323	0.113395	0.234102	0.218586	0.293576	0.266187	-0.0256127	0.139486	-0.187141	0.0886452	-0.00761377	0.109618	-0.317525	0.104036	0.254011	0.0171403	0.115364	0.082651	0.26085	0.115364	0.117753	0.300735	-0.134181	-0.236075	-0.154551	-0.0807624	-0.360725	-0.317174	-0.369951	-0.365421	-0.314431	-0.285094	-0.363608	-0.214002	-0.209364	-0.203796	-0.265771	-0.171253	-0.132081	0.188931	0.1031	0.283256	-0.181491	0.304362	-0.561066	-0.439157
		-0.0157068	0.247785	0.163437	0.227878	0.102008	0.0639288	0.107602	-0.0471128	0.0112193	-0.124374	0.117668	-0.0112193	0.274249	0.228985	0.313754	-0.207924	0.0112193	-0.191264	0.152288	0.0370198	0.223448	0.170122	0.157864	0.157864	-0.0757917	-0.0939149	0	-0.165162	0.305165	0.312461	0.27066	0.0939149	0.146055	-0.0715255	0.0352404	0.240198	0.185298	-0.306208	0.191649	0.117345	0.28926	0.123188	-0.171884	-0.0947617	-0.0489561	0.0148754	0.146634	0.00247929
		0.29529	-0.115201	-0.0470138	0.0860722	0.0529498	0.0390979	0.100395	0.145758	0.045355	0.544381	-0.65063	-0.253875	0.294481	-0.0275938	0.341534	0.321414	0.103391	-0.185732	-0.0758513	-0.374903	0.38155	0.260659	0.141557	0.22207	0.424781	0.165651	0.207696	-0.000605958	0.1951	0.239407	0.0399879	0.166908	-0.0534536	0.228383	0.0534536	0.324772	0.126884	-0.128601	0.0643674	0.0252946	-0.0412096	0.145741	0.00419139	0.00406857	-0.128998	0.43237	0.0985829	-0.166425
		0.0183965	0.293357	-0.133181	0.0103482	-0.224411	0.090566	-0.0989776	-0.189118	0.0147531	-0.228723	-0.393096	-0.0316118	-0.264003	0.166118	0.0316118	0.209984	0.265215	0.00867068	-0.149723	0.140685	0.410343	-0.0379959	-0.0917698	-0.0696393	-0.0245407	0.0110833	0.161151	0.200409	0.373158	0.0467004	0.105985	0.177656	-0.373921	-0.234827	0.051622	0.00720464	-0.236636	-0.164136	-0.248466	-0.210551	0.0288167	0.0576214	0.00720464	-0.0228138	0.257917	-0.0396205	-0.110359	0.0732148
		0.0622742	-0.0728404	0.318229	-0.167026	-0.0600209	-0.079625	-0.0496374	0.125685	0.0196275	-0.0588674	-0.233311	0.55625	0.110958	0.285505	0.387018	0.0751016	-0.166223	-0.162978	0.311051	-0.0457276	0.501722	-0.32673	-0.274179	-0.198107	-0.349435	0.267294	-0.191159	0.174928	0.0616871	0.333551	-0.106036	0.356228	-0.235078	0.133089	0.237384	-0.28564	-0.412482	0.124544	0.0186123	-0.147471	0.0490815	-0.0772049	-0.0560565	0.0874245	0.128947	0.014192	0.083941	0.0439657
		0.0893345	0.153899	-0.0111741	0.0588341	-0.167222	-0.206421	0.0244281	0.0185658	-0.0368027	-0.129133	-0.0774836	0.0732552	0.00944594	-0.0117259	0.0448011	-0.0766686	-0.0170876	-0.0793227	0.151602	-0.00569599	0.125526	0.315908	-0.0645323	-0.0944354	0.127796	0.0527707	0.153112	0.238093	0.19494	-0.114473	-0.0260035	0.0862431	-0.223184	-0.0895246	0.0748844	0.022871	-0.266693	-0.215856	0.305736	-0.161471	0.167637	0.207156	-0.00996792	0.153489	0.0199354	-0.40848	0.341208	-0.0526758
		0.0903348	0.0259634	0.212679	-0.152607	-0.0704655	-0.234468	0.096211	0.340498	0.285168	0.515679	0.191976	0.190273	0.285168	0.533244	0.171515	0.061878	0.46082	0.419975	0.444531	0.467317	0.0944955	0.0824835	-0.00171938	0.183455	0.115071	0.0635957	0.26493	0.39858	0.229018	0.243598	0.235501	-0.111613	-0.199785	-0.108337	0.359143	0.0649116	0.235501	0.469079	0.313502	0.414454	0.233881	0.366025	0.364925	0.308052	0.149242	0.0830345	0.125667	0.136108
		0.386227	0.310069	0.230656	0.260467	0.340095	0.37333	0.286739	0.0349248	0.194399	-0.0882176	0.0132839	-0.0138838	0.0425414	-0.346334	0.162478	0.301488	0.0796623	0.101147	0.0456186	0.297192	0.132408	0.140384	0.287322	-0.265805	-0.224659	-0.225099	-0.0792956	-0.340799	-0.337252	-0.392535	-0.32083	-0.258396	-0.263007	-0.305278	-0.193579	-0.189861	-0.157276	-0.233454	-0.0993576	-0.102165	0.327222	0.142351	0.303445	0.000938109	0.459615	-0.613121	-0.524686	0.0858957
		0.283048	0.297323	0.423122	0.253306	0.152288	0.216798	0.140013	0.173463	0.0874555	0.225663	0.0784954	0.41133	0.370358	0.39843	-0.124374	0.126609	-0.14671	0.234519	0.182367	0.385494	0.262131	0.27975	0.163437	-0.0949805	-0.129048	-0.100308	-0.369463	0.486476	0.446147	0.353976	0.304122	0.269612	0.0629912	0.0170876	0.4299	0.288458	-0.242303	0.253869	0.0704589	0.301989	0.0687731	-0.163268	-0.229554	0.104654	0.100945	0.14725	0.0854833	0.112688
		-0.1364	0.0084145	0.0242525	-0.00940443	-0.0326654	0.0608629	0.0554228	0.11395	0.538008	-0.687099	-0.294481	0.348225	-0.0965093	0.348225	0.0275938	0.0275938	-0.226681	-0.0896254	-0.301226	0.348225	0.206229	0.094459	0.0920405	0.353133	0.15903	0.23403	-0.00545361	0.186694	0.23881	0.051495	0.0500065	-0.0333415	0.218165	0.136042	0.35602	0.16805	-0.0792956	0.11772	-0.00459925	0.0956306	0.20604	-0.0237501	-0.0315288	-0.0538956	0.49101	0.14823	-0.150253	-0.104805
		0.267436	-0.109124	-0.0643674	-0.166337	0.0926693	-0.107386	-0.155649	-0.0379328	-0.261933	-0.311462	0.0273975	-0.24742	0.18494	0.0147531	0.294994	0.22389	0.069338	-0.123833	0.172943	0.3914	-0.0142499	-0.0799166	0.00158335	0.0110833	-0.102827	0.15407	0.171371	0.26366	0.0799166	0.0767548	0.201976	-0.354798	-0.27687	0.00720464	0.0816076	-0.051622	-0.0804088	-0.203424	-0.07921	0.0971865	0.0720156	0.147427	0.160557	0.292074	-0.0816076	-0.00720464	0.0816076	0.324885
		-0.041132	0.285518	-0.114181	-0.00808212	-0.149816	-0.106123	0.193364	0.0669415	-0.13833	-0.170465	0.568241	0.0979263	0.368129	0.383875	-0.0489926	-0.120725	-0.107701	0.159733	0.0848864	0.336491	-0.306219	-0.200422	-0.109792	-0.246599	0.181887	-0.128433	0.0957993	0.066824	0.154026	-0.0616871	0.419187	-0.267294	0.170286	0.202736	-0.258103	-0.423651	0.087889	0.0248934	-0.134275	0.0616355	-0.0011633	-0.0104696	0.100657	0.122922	0.0695374	0.129874	0.0523366	0.0727905
		0.0640438	-0.0677645	0.0357538	-0.21446	-0.0898394	0.0826869	0.0416867	0.000651449	-0.0540571	-0.0481979	0.0716287	0.0110745	0.0315927	0.0520118	-0.0899361	-0.0470783	-0.121365	0.143671	-0.0406259	0.0903151	0.224607	-0.0588417	0.00389141	0.129686	0.0812183	0.126283	0.230603	0.139893	-0.142564	-0.0191726	0.136193	-0.146388	-0.0764762	0.0914336	0.0247767	-0.347719	-0.202403	0.290146	-0.144684	0.149242	0.140743	-0.0370198	0.239496	0.0313255	-0.317666	0.328757	0.00569599	-0.20152
		0.0951327	0.311879	0.0499961	0.0361031	-0.224288	0.135622	0.401878	0.231076	0.512476	0.109929	0.283484	0.190273	0.520479	0.144177	0.0550063	0.514078	0.449425	0.514078	0.533244	0.0653133	0.103071	-0.0206319	0.258171	0.31541	0.0996415	0.248021	0.332147	0.293603	0.235501	0.224152	-0.0410712	-0.285562	-0.0164304	0.26945	0.0512528	0.220907	0.462873	0.293474	0.320868	0.227396	0.412728	0.373173	0.253303	0.088668	0.108787	0.169787	0.0830345	0.124864
		0.275899	0.112235	0.166685	0.265615	0.310637	0.215135	0.00873203	0.108172	-0.118133	-0.0102844	-0.00358297	-0.0237361	-0.244269	0.149274	0.382967	0.0381336	0.0627159	0.0741091	0.270653	0.119627	0.171441	0.322136	-0.221232	-0.188415	-0.209269	-0.0528791	-0.410853	-0.269456	-0.248244	-0.124607	-0.138617	-0.126475	-0.145151	0.00375243	0.0356444	0.0515845	0.00375243	0.0899976	-0.0890614	0.387124	0.233454	0.244549	-0.0628326	0.321743	-0.656707	-0.456064	0.0145449	-0.0680054
		0.475246	0.488957	0.34757	0.226771	0.357348	0.275349	0.285246	0.210144	0.367109	0.212362	0.555674	0.459362	0.448737	-0.0471128	0.272047	-0.00897546	0.486851	0.27755	0.467841	0.430609	0.376851	0.27975	-0.0789909	-0.178943	-0.0629912	-0.340517	0.422772	0.397219	0.332218	0.277994	0.314543	0.114152	0.0661919	0.454247	0.23704	-0.384903	0.25597	0.0597902	0.294719	0.104036	-0.170039	-0.175575	0.162652	0.17865	0.179265	0.112688	0.11207	0.0477172
		0.105332	0.069763	-0.033655	0.0341499	0.014354	0.124079	0.0386869	0.668936	-0.746557	-0.361581	0.38155	-0.158342	0.24029	0.0137976	-0.0482828	-0.192569	-0.0413874	-0.28773	0.374903	0.144623	-0.0139368	0.0841784	0.368366	0.138542	0.172871	-0.103526	0.113797	0.192699	0.0133309	-0.0413874	-0.0856088	0.234055	0.107404	0.323094	0.11199	-0.0477082	0.0706841	-0.113709	0.155465	0.202584	0.0970245	-0.0528791	0.0111885	0.471882	0.0671063	-0.163394	-0.131861	-0.209772
		-0.113709	-0.0712583	-0.146911	0.0337189	-0.0632078	-0.134684	0.00421525	-0.297054	-0.25157	0.0674186	-0.222481	0.132586	0.0989776	0.255716	0.212157	0.077997	-0.153171	0.156431	0.442215	-0.0253323	0.00475004	0.0166248	-0.102037	-0.0134583	0.1753	0.115456	0.157218	0.0783358	0.0862391	0.264437	-0.421024	-0.234827	-0.117541	-0.125915	-0.301466	-0.195103	-0.2153	-0.0995822	0.0156098	0.0744139	0.14265	0.0192119	0.187964	-0.0911959	-0.0612206	0.00480311	0.285021	0.0588212
		0.314853	-0.265133	0.0253997	-0.127985	-0.0392512	0.263999	-0.0427135	-0.17734	-0.287779	0.621581	0.169467	0.298291	0.205084	-0.0653133	0.0293993	-0.377582	0.0293993	0.0946671	0.358657	-0.294794	-0.177248	-0.070122	-0.294794	0.0817969	-0.0607786	-0.0280585	0.230369	0.209676	-0.0394872	0.340364	-0.160997	0.278766	0.16332	-0.253504	-0.434792	0.064657	0.0765079	-0.154873	0.102977	-0.0504766	0.0132614	0.118286	0.163658	0.103673	0.2176	0.110169	0.127094	0.195735
		-0.0178783	0.0216027	-0.164262	-0.139833	0.113231	0.0127031	-0.0322439	-0.129781	-0.103488	0.055359	-0.0368027	-0.00162862	0.0231627	-0.11304	-0.0425238	-0.0675668	0.0869042	-0.0474578	0.0853881	0.227605	-0.0239221	0.0289056	0.117203	0.138381	0.106604	0.296631	0.176494	-0.145634	-0.0649895	0.220865	-0.136237	-0.0965232	0.125445	0.0114359	-0.2929	-0.152148	0.24732	-0.128344	0.19447	0.169051	0.0185115	0.205747	-0.0256306	-0.150658	0.236689	-0.0256306	-0.129403	-0.110958
		0.340885	0.061527	0.0429779	-0.168101	0.0910642	0.418333	0.280114	0.468939	0.26493	0.328804	0.295265	0.596287	0.232772	0.123637	0.571231	0.547544	0.459194	0.475422	0.205595	0.132199	-0.05157	0.318762	0.350501	0.219194	0.283484	0.419975	0.362321	0.216037	0.127985	-0.0853881	-0.306448	0.0377863	0.29521	-0.119474	0.254919	0.392407	0.2566	0.340039	0.194904	0.325416	0.399473	0.250069	0.0509244	0.123257	0.164981	0.127274	0.190588	0.415635
		0.232379	0.262755	0.335573	0.309501	0.265043	0.0122248	0.234676	-0.132219	-0.0920664	-0.122117	-0.0948774	-0.274272	0.0929216	0.313618	-0.0128554	-0.0270891	0.0926126	0.21306	0.0983029	0.130487	0.327474	-0.0959145	-0.180768	-0.24616	0.0117535	-0.417408	-0.258396	-0.259319	-0.0984218	-0.105907	-0.0750135	-0.137684	0.0300172	0.0609582	0.00938102	-0.0206377	0.0778237	-0.108713	0.239928	0.202867	0.268535	0.0206377	0.380804	-0.591052	-0.397939	-0.00264457	-0.0555218	-0.019437
		0.446608	0.274249	0.216798	0.317036	0.287444	0.256617	0.24889	0.379013	0.264336	0.552577	0.446608	0.4689	-0.00448775	0.162323	-0.156749	0.355177	0.0650496	0.34757	0.160094	0.29842	0.243366	0.177884	-0.199053	-0.0299018	-0.378733	0.356044	0.356044	0.299949	0.306208	0.318707	0.109893	0.0949805	0.315585	0.272756	-0.407457	0.239145	0.0448485	0.265557	0.123806	-0.246661	-0.277723	0.214863	0.11207	0.137383	0.155262	0.10589	0.0644392	0.0440002
		0.0331602	-0.0880483	0.0128691	-0.0534444	0.0964449	0.0593544	0.687099	-0.705114	-0.213051	0.45404	-0.130891	0.226681	0.0551771	-0.185732	-0.247085	-0.0758513	-0.280972	0.334835	0.0689615	0.0551282	0.124062	0.399276	0.0769187	0.119836	-0.0666307	0.041805	0.154212	0.0769187	-0.103964	-0.0672388	0.270259	0.105111	0.289981	0.0844611	-0.0850349	0.0988035	-0.156628	0.159631	0.237086	0.0502862	-0.0386466	0.0691382	0.491964	0.0223762	-0.154298	-0.131861	-0.226856	-0.409064
		-0.11027	0.00919845	-0.0547847	-0.0189681	-0.138879	-0.0821513	-0.241193	-0.232881	0.044253	-0.264003	0.209984	0.0463595	0.305292	0.171371	0.077997	-0.154895	0.168228	0.440772	0.0696393	-0.00791671	-0.00791671	-0.118612	0.0134583	0.15407	0.107564	0.238729	0.142261	-0.0284984	0.299347	-0.367809	-0.204326	-0.0768121	-0.0708163	-0.216486	-0.173673	-0.149816	-0.130698	-0.0228138	-0.00600388	0.0192119	-0.145039	0.0672183	-0.0540219	0.0444215	0.00360233	0.202236	0.0480219	0.148622
		-0.200225	0.0392512	-0.0196275	0.0311716	0.271935	0.062328	-0.1865	-0.354116	0.565248	0.156487	0.17271	0.101185	0.114214	0.0163338	-0.501722	-0.114214	0.143493	0.205084	-0.228158	-0.123774	-0.142398	-0.258103	0.0677864	-0.0654507	-0.0233825	0.258226	0.2143	-0.0986506	0.344902	-0.0771276	0.241993	0.174928	-0.237384	-0.39006	0.109473	0.0348955	-0.105994	0.124313	-0.0855667	-0.0318718	0.102745	0.0895144	0.092997	0.229087	0.0737199	0.143074	0.183977	-0.0483839
		0.0677645	-0.0714847	-0.120048	0.0521041	0.000325725	0.0361515	0.0162859	-0.042989	0.0589391	-0.0227997	-0.0605662	0.0823556	-0.044042	-0.0167079	0.00417706	0.111147	-0.0508733	0.110769	0.193436	-0.0569446	-0.0216799	0.113418	0.0975141	0.0732558	0.292917	0.151224	-0.071153	-0.05376	0.234145	-0.146071	-0.0987495	0.16445	0.022871	-0.249629	-0.14655	0.226049	-0.0717345	0.091073	0.0341727	0.004272	0.125148	0.0995976	-0.07828	0.116635	0.0526758	-0.108118	-0.0412902	0.44053
		0.0432681	0.171515	-0.137334	0.157854	0.403526	0.128775	0.26493	0.203893	0.241247	0.237858	0.588481	0.130487	0.142467	0.596287	0.498023	0.429815	0.488354	0.320437	0.0704655	-0.0275084	0.234468	0.415047	0.0704655	0.236163	0.413403	0.317666	0.274288	0.256535	-0.0853881	-0.199785	0.00164308	0.417594	-0.0017088	0.246834	0.416024	0.296817	0.390828	0.235501	0.297636	0.392912	0.275899	0.0410712	0.025004	0.143332	0.0838397	0.169787	0.432564	0.0500002
		0.355894	0.437459	0.447964	0.384547	0.111074	0.366025	-0.145013	-0.118133	0.0147795	-0.0259751	-0.239039	0.0595465	0.270013	0.00985585	0.0242379	0.0299402	0.299979	0.0983029	0.101468	0.346119	-0.0425027	-0.194147	-0.289852	-0.0117535	-0.405601	-0.263928	-0.399739	-0.276819	-0.255629	-0.277739	-0.317174	-0.233454	-0.159141	-0.118064	-0.232528	-0.0609582	-0.17963	0.205652	0.198224	0.258396	0.211219	0.469361	-0.622404	-0.463162	0.0660902	-0.0485845	-0.0777113	-0.128942
		0.375769	0.388731	0.492114	0.475246	0.397353	0.4498	0.465723	0.333413	0.577262	0.496319	0.45299	0.0403844	0.31266	0.26654	0.469958	0.273148	0.451927	0.285246	0.364942	0.270946	0.109893	-0.309335	-0.0949805	-0.403365	0.400293	0.438032	0.441077	0.434984	0.409502	0.242303	0.207508	0.357077	0.351907	-0.351907	0.219122	-0.0266984	0.222211	0.0601046	-0.212412	-0.288047	0.165115	0.0452393	0.0588661	0.163268	0.0780579	-0.00247929	-0.0136359	-0.0922878
		-0.141326	-0.0237576	-0.0202932	0.227683	0.0373532	0.607381	-0.734803	-0.172045	0.328129	-0.0965093	0.165195	0.0137976	-0.151484	-0.388189	0.0482828	-0.307962	0.172045	0	0.111985	0.158428	0.29415	0.151802	0.1957	-0.0345362	-0.0284781	0.0636041	0.0865978	-0.0626444	-0.193138	0.264048	0.142908	0.331483	0.074129	-0.0517301	0.032192	-0.193708	0.147131	0.174198	-0.0426061	-0.0864034	0.109741	0.545891	0.0132227	-0.146207	-0.0616871	-0.188625	-0.41393	-0.21681
		0.0218456	0.0252902	0.00632287	-0.164025	-0.161932	-0.243269	-0.23496	0.0231829	-0.264003	0.245345	-0.0716287	0.268143	0.172157	0.203058	-0.141098	0.196489	0.466675	0.171371	-0.011875	0.0189996	-0.0949296	-0.0245407	0.206676	0.195705	0.296251	0.176085	-0.12571	0.344058	-0.325598	-0.113089	-0.0120076	0.0600209	-0.130698	-0.155785	-0.123523	-0.134285	0.0456217	0.0324182	0.0336186	-0.025215	0.0372199	0.0444215	0.14265	-0.0216132	0.435874	0.131894	0.230715	0.0084054
		-0.0196275	-0.102669	0.083083	0.212789	0.0415594	-0.107274	-0.2923	0.495608	0	0.0098004	0.0555218	-0.0457276	-0.101185	-0.393298	-0.146743	0.227683	0.0946671	-0.340364	-0.202736	-0.133089	-0.232772	0.0280585	0.105129	0.0654507	0.130939	0.195791	-0.101113	0.394553	-0.114454	0.0607786	0.112123	-0.317622	-0.479048	0.102513	0.0609382	-0.131032	0.112257	-0.082083	-0.0197755	0.141453	0.0955506	0.172206	0.206789	0.0772049	0.163658	0.222427	-0.0109349	0.0885856
		-0.0640438	-0.113555	0.106086	0.0182401	0.0908146	0.0426634	0.0192172	0.110308	0.0185658	-0.0468957	0.172349	-0.00569599	0.021644	0.00911354	0.121365	-0.021644	0.108497	0.20058	-0.0364504	-0.0250149	0.0762894	0.0706011	0.0747726	0.376651	0.133467	-0.0951327	0.0185115	0.198842	0.021678	-0.0732926	0.154947	0.026206	-0.24039	-0.207972	0.211683	-0.0450216	0.0669031	0.0327491	-0.0313255	0.144993	0.239496	-0.0185115	0.169051	-0.022783	0.0540988	0.001424	0.44614	0.186555
		0.133911	-0.0240702	0.180045	0.360486	0.166394	0.271682	0.130487	0.25648	0.142467	0.431453	0.263241	0.05157	0.533244	0.436362	0.442899	0.522077	0.372111	0.176634	0.0309464	0.225985	0.442899	0.164686	0.298627	0.446163	0.272676	0.227396	0.258151	-0.00328615	-0.152509	0.0542083	0.378178	-0.0870937	0.291995	0.439516	0.326817	0.349599	0.211164	0.291081	0.383052	0.144339	-0.0328586	0.0862552	0.189789	0.132897	0.114415	0.401736	0.0620901	0.0806186
		0.372769	0.351949	0.226635	0.166685	0.279324	-0.131792	-0.146717	-0.00671804	-0.0120924	-0.276875	0.00342815	0.229946	0.0308509	0.109679	-0.00142583	0.356836	0.152268	0.136143	0.299394	-0.0863357	-0.199875	-0.359143	-0.092494	-0.299394	-0.207508	-0.270377	-0.228826	-0.22327	-0.285094	-0.315345	-0.226049	0.0168856	-0.0431463	-0.140484	-0.0637698	-0.164732	0.198224	0.09655	0.241777	0.248244	0.424865	-0.570524	-0.337252	0.0158671	-0.0513595	-0.0471969	-0.0874135	-0.0693922
		0.467841	0.561858	0.540159	0.486851	0.568029	0.574187	0.477358	0.643039	0.539122	0.557737	0.228985	0.388731	0.308282	0.601737	0.432746	0.596655	0.379013	0.498419	0.370358	0.0213592	-0.367401	-0.249665	-0.420733	0.44412	0.474423	0.470396	0.47241	0.515439	0.35501	0.221232	0.468381	0.282181	-0.362241	0.205395	-0.146055	0.320732	0.146634	-0.116395	-0.261904	0.209347	-0.0452393	0.0285099	0.140468	0.0762012	-0.0328476	-0.100945	-0.128744	-0.360434
		0.0445403	-0.00395978	0.196363	0.0400206	0.607381	-0.582346	-0.158342	0.28773	-0.199401	0.158342	0	-1.23315e-16	-0.467085	0.0827394	-0.199401	0.0758513	-0.137759	0.0448334	0.13432	0.252535	0.041805	0.148187	-0.0230254	-0.0333246	0.149392	0.0569446	-0.0586237	-0.131464	0.330924	0.0540281	0.235756	0.0999505	-0.0810175	0.0229953	-0.23859	0.168651	0.204657	-0.0342264	-0.171474	0.131023	0.472841	0.119879	-0.141148	-0.0259154	-0.147219	-0.43237	-0.195679	0.090464
		0.0947722	0.0505723	-0.134684	-0.176579	-0.224562	-0.161932	-0.132586	-0.249495	0.176579	-0.00421525	0.226642	0.207459	0.212492	-0.115193	0.206676	0.463806	0.121767	0.00237503	0.0641037	-0.0482828	-0.0435353	0.234827	0.143836	0.276093	0.168228	-0.137534	0.36628	-0.325598	-0.176871	-0.0552218	-0.0204125	-0.0276162	-0.183203	-0.166521	-0.183203	-0.0288167	-0.0276162	-0.0947904	-0.00360233	-0.0300172	0.0288167	0.0744139	-0.0216132	0.419851	0.0768121	0.075613	-0.0348191	-0.0456217
		-0.161292	0.133733	0.246965	0.175048	-0.0565601	-0.273068	0.387018	-0.0620498	-0.0587859	0.153239	0.0587859	-0.114214	-0.330142	-0.0979263	0.143493	-0.0228668	-0.461405	-0.165642	-0.154026	-0.200422	0.0397469	-0.0233825	0.112123	0.0976246	0.116785	-0.135546	0.340364	-0.114454	0.174928	0.154026	-0.369788	-0.485642	0.123849	0.0569864	-0.131959	0.0476863	-0.104602	-0.0365236	0.163196	0.0581487	0.112025	0.173129	0.0307088	0.129874	0.220818	-0.0393145	0.0818507	-0.132191
		-0.109984	0.0888642	0.0859383	0.102838	0.0849629	0.0364771	0.0690262	-0.0381052	0.00716591	0.160282	-0.0170876	0.0508733	0.0626355	0.197949	-0.0550475	0.0660496	0.155754	-0.00151893	-0.0489109	0.0485963	0.0785644	0.0148093	0.309983	0.196068	-0.0370198	0.0469326	0.136193	0.0130709	0.037296	0.191017	0.0357337	-0.2279	-0.232991	0.212611	-0.0628326	0.0882307	-0.0299018	0.0697477	0.0555218	0.219825	-0.004272	0.170465	0.0370198	0.0327491	0.0683254	0.418745	0.191889	0.10237
		0.0068775	0.151017	0.333819	0.19368	0.258171	0.142467	0.286852	0.25648	0.436362	0.276743	0.0120355	0.525271	0.424898	0.400229	0.574375	0.408467	0.157854	0.0103162	0.205595	0.378742	0.0927799	0.144177	0.421617	0.124712	0.203038	0.155776	-0.0853881	-0.216037	0.0492824	0.382926	-0.158584	0.290388	0.493797	0.288458	0.304844	0.152509	0.211961	0.333464	0.178617	-0.0377863	0.106374	0.192187	0.175391	0.200973	0.420259	0.0757863	0.0814239	0.154562
		0.297561	0.184015	0.114556	0.230656	-0.141602	-0.194783	0.0904083	0.0385122	-0.213277	-0.0291372	0.302744	0.0239959	0.0598669	-0.0456186	0.279045	0.155103	0.143917	0.252325	-0.00959875	-0.226563	-0.300296	-0.104219	-0.421337	-0.266693	-0.32357	-0.221417	-0.280498	-0.311686	-0.360888	-0.195437	0.0628326	0.00750483	-0.166596	0.0253276	-0.100293	0.183352	0.0909338	0.239003	0.205652	0.364515	-0.579095	-0.360888	0.0145449	-0.0388703	0.041646	-0.117877	-0.102651	0.168849
		0.541196	0.533932	0.502617	0.555674	0.528733	0.367109	0.599705	0.52561	0.474189	0.181254	0.26654	0.0549612	0.397353	0.383335	0.498419	0.231199	0.385494	0.368192	-0.102438	-0.322868	-0.288458	-0.404388	0.407457	0.434984	0.424809	0.486476	0.426846	0.347768	0.201167	0.49749	0.167284	-0.370494	0.0715255	-0.118409	0.359835	0.162037	-0.0762012	-0.224659	0.204442	-0.0130161	-0.00557838	0.15711	0.0247916	-0.0309886	-0.165731	-0.209347	-0.409338	-0.0675349
		0.00742457	0.227194	0.0393538	0.538008	-0.328129	-0.185732	0.24029	-0.130891	0.144623	0.0275938	0.0137976	-0.388189	-0.034491	-0.0689615	0.0413874	-0.253875	0.0127249	0.0466503	0.220274	0.0781288	0.173472	-0.041805	-0.0042417	0.137336	0.0527061	-0.100524	-0.101671	0.36547	-0.00287453	0.23122	0.145195	-0.103391	0.0701099	-0.247651	0.161019	0.133924	-0.0195592	-0.173493	0.0894489	0.405168	0.0995976	-0.206754	-0.0961881	-0.241902	-0.43237	-0.226856	0.0772644	-0.00508571
		0.0400396	-0.113689	-0.230802	-0.284679	-0.255716	-0.153554	-0.276416	0.143074	-0.0231829	0.266074	0.253541	0.239881	-0.0390133	0.223108	0.40161	0.184723	0.0735926	0.0870293	-0.128076	0.0205828	0.264437	0.168228	0.247308	0.187077	-0.218416	0.314031	-0.363221	-0.171371	0.0923941	0.0468218	0.0971865	-0.119934	-0.128307	-0.0552218	0.0840051	-0.0408208	-0.00720464	-0.0108069	-0.143844	0.0312177	0.276783	0.0084054	0.495955	0.069617	0.154591	0.0468218	0.124719	0.234519
		0.0946061	0.225336	0.185355	-0.163586	-0.314853	0.333317	-0.114214	-0.153239	0.0848864	-0.0326654	-0.0587859	-0.285505	0.0522573	0	0.0979263	-0.452554	-0.22585	-0.241993	-0.20505	-0.0864653	0.102797	0.0116917	0	-0.0163682	-0.226106	0.367531	-0.167964	0.158674	0.177248	-0.456982	-0.587292	0.181208	0.025126	-0.109473	0.000697981	-0.0679107	-0.0332674	0.218979	0.101817	0.146777	0.200803	0.0616355	0.0723258	0.263452	0.00209394	0.0774372	-0.116663	0.00977166
		0.0732552	0.0491745	0.0713034	0.0185658	0.0335465	0.0420123	-0.0638203	-0.0130288	0.109633	-0.0482168	-0.0539091	0.012531	0.0933465	-0.136491	0.0144296	0.191178	0.0485963	-0.00166775	0.0315153	0.137247	0.0944832	0.283251	0.114932	-0.00859481	-0.0803957	0.0737362	-0.0213592	-0.00414447	0.0853881	0.0714445	-0.19172	-0.2089	0.144684	-0.0806336	-0.00854395	-0.0683254	0.19447	-0.0526758	0.205747	-0.00996792	0.109538	0.0412902	-0.0327491	0.0597902	0.401969	0.182138	0.111809	-0.00334107
		0.188569	0.358824	0.205595	0.251406	0.227683	0.166394	0.198788	0.48351	0.166394	0.190273	0.510873	0.455941	0.401878	0.590044	0.395279	0.101357	-0.0068775	0.278428	0.442899	0.0756167	0.135622	0.395279	0.0821077	0.16557	0.0131444	0.0952264	-0.217661	0.0640581	0.436391	-0.271708	0.224152	0.472177	0.189109	0.170465	0.224152	0.248325	0.275061	0.306448	-0.109975	0.0693418	0.211347	0.164981	0.252722	0.400962	0.0379068	0.128077	0.154562	-0.0870603
		0.207076	0.0901703	0.265615	-0.174391	-0.129232	0.115869	0.0752069	-0.249931	-0.0783788	0.295624	0.0984796	-0.116785	-0.148015	0.140923	0.112521	0.144623	0.146462	-0.105489	-0.291013	-0.329795	-0.0983574	-0.437016	-0.289687	-0.391633	-0.359981	-0.346355	-0.360888	-0.460502	-0.236229	-0.0121953	-0.0300172	-0.207508	0.0253276	0.0253276	0.143284	0.0196996	0.184282	0.231603	0.405135	-0.579951	-0.416804	0.0396634	-0.0430338	0.0763249	-0.164844	-0.0444215	0.239496	0.076655
		0.502617	0.45299	0.469958	0.558767	0.437016	0.514133	0.450864	0.34757	0.24668	0.253306	-0.00897546	0.259926	0.333413	0.461484	0.117668	0.247785	0.291836	-0.0864541	-0.280088	-0.194823	-0.459301	0.351907	0.401317	0.371524	0.501487	0.345697	0.395168	0.25597	0.463339	0.0875201	-0.382847	-0.155612	-0.127985	0.358636	0.086102	-0.1028	-0.0947617	0.150332	-0.0997085	-0.0458588	0.0594853	-0.0347065	-0.152181	-0.339416	-0.328574	-0.343626	-0.0464783	0.00123964
		0.256941	0.0166771	0.531621	-0.206229	-0.199401	0.328129	-0.178891	0.233488	0.0551771	-0.0413874	-0.307962	-0.130891	-0.0827394	-0.0758513	-0.260659	0.0103012	0.0351419	0.29889	0.0884122	0.245377	-0.00969525	0.107152	0.119836	0.145174	-0.0419621	-0.206797	0.308524	0.0718325	0.172045	0.226114	-0.131464	-0.0178217	-0.17832	0.209495	0.0935396	-0.0251471	-0.229867	0.115824	0.36799	0.102641	-0.186609	-0.189485	-0.28786	-0.491964	-0.202728	-0.0152569	-0.0833574	0.295129
		-0.128388	-0.230802	-0.336082	-0.259861	-0.11579	-0.274349	0.191207	0.0316118	0.336082	0.176871	0.301999	-0.0112718	0.197273	0.456622	0.20511	0.0838684	0.0467004	-0.121767	0.0308729	0.192569	0.22936	0.214505	0.13911	-0.213722	0.339449	-0.340217	-0.108353	0.156978	0.128307	0.130698	-0.069617	-0.0276162	0.025215	0.0959885	0.0204125	0.125915	0.0264156	0.00120078	0.00600388	0.210551	-0.0312177	0.424435	0.0240144	0.2153	0.13548	0.136675	0.190657	0.0160971
		0.280993	0.285518	-0.0646348	-0.175048	0.304674	0.0391969	-0.371282	-0.0391969	-0.120725	0.153239	-0.146743	0.0914074	0.0587859	0.0457276	-0.461405	-0.271885	-0.248901	-0.274179	-0.211989	0.0934662	-0.0537693	0.102754	-0.0140299	-0.226106	0.255804	-0.0864653	0.308501	0.255804	-0.414718	-0.492225	0.180747	-0.0272196	-0.0992643	-0.0562889	-0.0369888	-0.00907369	0.258421	0.161347	0.161578	0.235972	0.0920684	0.0762756	0.287186	0.00418788	0.0964791	-0.121763	0.0155879	-0.177977
		0.121995	0.102188	-0.0104231	-0.0332208	0.0374539	-0.133024	-0.031267	0.0724973	-0.0201252	-0.022783	0.0011392	0.0963776	-0.139515	0.0284781	0.126283	0.00987299	-0.0577992	0.0273391	0.164054	0.0876622	0.266862	0.156131	0.0323932	-0.0271052	0.066322	0.0446255	-0.0646951	0.090161	0.108535	-0.181491	-0.208436	0.144218	-0.0932741	-0.002848	-0.0213592	0.313502	-0.0882307	0.319054	-0.0498297	0.278692	0.0512528	-0.0612129	0.00711997	0.401786	0.156523	0.105332	-0.00909508	-0.0660549
		0.0841999	0.259861	0.254789	0.19368	0.198788	0.239553	0.46082	0.00859686	0.142467	0.421617	0.446163	0.362149	0.552296	0.317086	0.0841999	0.0240702	0.296946	0.431453	0.0584423	0.118498	0.455941	-0.00985839	0.113251	-0.0394288	-0.0262877	-0.186764	-0.00328615	0.373426	-0.234723	0.300029	0.382926	0.22798	0.152509	0.246834	0.279595	0.295146	0.211164	-0.157409	0.0306493	0.200973	0.132093	0.216131	0.348074	0.0362941	0.0564487	0.112003	-0.129684	0.0403257
		0.222612	0.27647	-0.0616871	-0.0903559	0.111404	-0.00447871	-0.200149	-0.0933492	0.242621	0.092494	-0.119627	-0.184828	0.0313657	0.0185352	0.15098	0.209034	0	-0.203693	-0.336715	-0.0778286	-0.444833	-0.281418	-0.413217	-0.32357	-0.393436	-0.404236	-0.46582	-0.297945	-0.105907	-0.0684552	-0.228826	-0.0140714	-0.0290793	0.116194	-0.000938109	0.250091	0.09655	0.409627	-0.652549	-0.447174	0.107003	-0.00555359	0.19514	-0.0984967	-0.0846418	0.244707	0.0304102	-0.0224779
		0.460423	0.414549	0.64204	0.502617	0.548443	0.462544	0.356263	0.262131	0.213471	-0.0179506	0.253306	0.258823	0.386574	0.22234	0.29842	0.307187	-0.12373	-0.290548	-0.171525	-0.476434	0.33118	0.291594	0.316626	0.376674	0.38593	0.347768	0.277994	0.432951	0.0907177	-0.296817	-0.138617	-0.157735	0.220375	0.06382	-0.0743443	-0.198921	-0.182953	-0.222211	-0.252152	-0.123188	-0.271643	-0.374799	-0.437723	-0.395672	-0.347232	-0.0179743	-0.0601046	0.227719
		0.00533678	0.28773	0.11027	-0.0137976	0.137759	-0.11027	-0.0206959	-1.23315e-16	-1.23315e-16	-0.473591	-0.0206959	-0.0965093	0.117147	-0.341534	0.0145427	0.0272664	0.272184	0.118024	0.22566	-0.134923	-0.00242383	0.16204	0.156621	0.0304677	-0.223843	0.210778	0.0316173	0.140047	0.241423	-0.107404	-0.0586237	-0.117147	0.178357	0.099812	0.0495881	-0.1987	0.0284781	0.356191	-0.0477966	-0.171474	-0.239496	-0.32361	-0.452657	-0.295822	-0.105684	-0.158342	0.347026	0.0532795
		-0.153554	-0.257789	-0.12209	0.0842553	-0.259861	0.128388	0.0400396	0.315573	0.104406	0.237317	0.0355463	0.225453	0.516536	0.199625	0.230922	0.0870293	-0.129652	0.0205828	0.213722	0.303214	0.228579	0.167442	-0.260548	0.27221	-0.358628	-0.198057	0.19867	0.134285	0.255555	-0.025215	-0.0720156	0.123523	-0.00720464	0.0396205	0.286197	0.0684177	0.0564216	0.123523	0.17129	0.0899976	0.433589	0.185584	0.275605	0.118737	0.176057	0.211858	0.032192	-0.0599814
		0.221916	-0.0807777	-0.250375	0.24057	-0.0946671	-0.430798	-0.13374	-0.101185	0.130487	-0.11747	-0.0228668	-0.0326654	0.0326654	-0.459194	-0.258103	-0.253504	-0.387812	-0.26959	0.100465	-0.0420843	0.207508	0.151701	-0.255293	0.237384	-0.177248	0.392307	0.2627	-0.468031	-0.52278	0.18513	-0.0416402	-0.0230324	-0.0169838	0.0451285	0.0167512	0.210931	0.140296	0.125703	0.182362	0.112257	0.0960148	0.309019	0.0321044	0.0920684	-0.0674459	0.00884104	-0.133117	0.0920684
		0.0856132	0.0247538	0.0280105	-0.0013029	-0.101214	-0.0192172	0.0812183	-0.0208846	-0.0284781	0.0201252	0.069084	-0.126661	0.0865252	0.0645323	0.0364504	-0.0533553	0.00265813	0.156886	0.147448	0.251557	0.148581	0.0680714	-0.0577238	0.118634	0.0436695	-0.0595991	0.0834787	0.0819121	-0.153547	-0.186607	0.190791	-0.0651755	-0.0427135	0.0185115	0.284274	-0.113797	0.285669	-0.0754362	0.36465	0.0725921	-0.00996792	0.0213592	0.413099	0.139171	0.0488071	-0.0050116	-0.0309952	-0.0337787
		0.232772	0.18516	0.20049	0.147598	0.300307	0.325458	0.0927799	0.0927799	0.391977	0.459194	0.335489	0.55546	0.313734	0.115071	-0.0292274	0.350501	0.388671	0.16127	0.12535	0.365472	0.0673407	0.144339	0.0558501	-0.0246449	-0.0968657	0.0262877	0.448875	-0.222919	0.183506	0.363909	0.226294	0.194904	0.306448	0.338443	0.399473	0.194904	-0.0591336	0.0088728	0.218523	-0.0185518	0.13129	0.290717	0.0177453	0.023391	0.103156	-0.200175	0.014519	-0.0749808
		0.218011	-0.0128554	-0.080518	0.103366	0.098452	-0.177353	-0.133072	0.156517	0.264122	-0.204599	-0.19048	-0.0185352	0.0228123	0.248683	0.121891	-0.0191971	-0.245576	-0.483132	-0.0514109	-0.440927	-0.286932	-0.449843	-0.411422	-0.461389	-0.532517	-0.546392	-0.526428	-0.279579	-0.230678	-0.408729	-0.157276	-0.09655	0.0356444	-0.0956141	0.234379	0.19265	0.473783	-0.642541	-0.510718	0.0647694	-0.0693922	0.18138	-0.131707	-0.0874135	0.278493	-0.0158671	0.0423069	0.25954
		0.425262	0.585444	0.390888	0.447672	0.306092	0.31266	0.272047	0.0728938	-0.108721	0.170122	0.232306	0.415621	0.0919342	0.361689	0.343218	-0.243355	-0.424809	-0.292639	-0.490485	0.129048	0.135428	0.210677	0.272756	0.372555	0.340517	0.136491	0.363274	-0.00533999	-0.262269	-0.232827	-0.185298	0.221599	-0.0811521	-0.193396	-0.17742	-0.268601	-0.283798	-0.356837	-0.077439	-0.297749	-0.438313	-0.511281	-0.465915	-0.36822	-0.000619822	-0.105272	0.189097	0.182338
		0.178891	0.11027	-0.00689886	0.341534	0.00689886	-0.0413874	-0.103391	0.0689615	-0.421239	-0.280972	-0.253875	0.199401	-0.348225	-0.0139368	0.0835735	0.22865	0.0920405	0.22566	-0.158428	-0.00181787	-0.00181787	0.122854	-0.0172468	-0.241989	0.189151	0.0626444	0.189721	0.239723	-0.0735549	-0.0649417	-0.114855	0.218471	0.111654	0.129751	-0.219825	-0.0559283	0.32559	-0.0132227	-0.32163	-0.24436	-0.310724	-0.454584	-0.297811	-0.134061	-0.192656	0.359248	0.113474	0.32614
		-0.199557	-0.0653133	0.0716287	-0.155649	0.0379328	0.0884626	0.239116	0.0988787	0.286734	-0.016474	0.153283	0.500941	0.107564	0.353265	0.0530298	-0.133594	-0.00791671	0.191	0.322516	0.333297	0.120978	-0.257435	0.297025	-0.412702	-0.22389	0.248466	0.0971865	0.159364	-0.0336186	-0.0612206	0.109162	-0.0887992	0.0708163	0.343553	0.116344	0.0564216	0.0396205	0.239003	0.0432213	0.449559	0.195103	0.268535	0.182012	0.176057	0.293134	0.0248765	-0.0760601	-0.0599814
		-0.0242453	-0.133733	0.247005	-0.120725	-0.565248	-0.140243	-0.0848864	0.17271	-0.0228668	0.0946671	-0.0848864	-0.0293993	-0.470237	-0.218922	-0.237384	-0.331278	-0.333551	0.107461	-0.0957993	0.120695	0.237384	-0.289201	0.294794	-0.121445	0.319901	0.278766	-0.505353	-0.563797	0.151866	-0.0430355	-0.010237	-0.0469888	0.0611706	0.0204734	0.213461	0.13497	0.105994	0.168279	0.143537	0.143305	0.314692	0.0537316	0.0897466	-0.0511741	0.0146573	-0.183977	0.0925327	-0.103441
		-0.0192172	0.0403844	-0.0055373	-0.181254	-0.133349	0.0831137	-0.0425238	-0.0565652	0.0573241	0.0743934	-0.0982717	0.116068	0.0144296	0.0565652	-0.0911071	-0.017847	0.187039	0.108497	0.17461	0.139893	0.0603661	-0.0577238	0.136655	0.00286925	-0.0105205	-0.0717006	0.096654	-0.130212	-0.151681	0.163801	-0.108246	-0.0754362	0.0583675	0.22545	-0.14216	0.26052	-0.16198	0.37015	0.0569446	0.0498297	0.180356	0.419473	0.150803	0.0842194	0.0246856	-0.0632736	-0.0215305	0.0308097
		0.281799	0.18516	0.322111	0.224288	0.276743	0.157854	0.0893483	0.455941	0.50606	0.347169	0.525271	0.26493	0.0326654	0.130487	0.31541	0.387018	0.227683	0.0859162	0.39693	0.0459981	0.167202	0.0985049	0.186764	0.0558501	-0.0197163	0.465977	-0.229666	0.230639	0.472177	0.224607	0.254919	0.322468	0.331933	0.361622	0.314463	-0.0804673	-0.0387131	0.218523	-0.0185518	0.0733698	0.256689	-0.0274235	0.0588665	0.178592	-0.150553	-0.044357	-0.0677305	-0.200973
		-0.0248528	-0.0681081	0.00761377	0.0823617	-0.2159	-0.16801	0.133072	0.241777	-0.27485	-0.108257	-0.122468	0.0498937	0.233288	0.0986506	0.0246814	-0.0616871	-0.434307	-0.047006	-0.302074	-0.296111	-0.421284	-0.429336	-0.55417	-0.651716	-0.60635	-0.567088	-0.259319	-0.21771	-0.44094	-0.174046	-0.201939	0.106842	-0.153547	0.218637	0.263928	0.471131	-0.671614	-0.496693	0.0423069	0.00555359	0.350356	-0.157947	-0.109574	0.29015	-0.0224779	0.0845758	0.282705	0.0680054
		0.576237	0.368192	0.368192	0.268743	0.362773	0.237838	0.106483	-0.323592	0.0201942	0.118786	0.404884	0.0100974	0.402734	0.319222	-0.300992	-0.451212	-0.392091	-0.509467	0.168344	0.244407	0.142868	0.219122	0.33118	0.304122	0.178943	0.320788	0.0629912	-0.188474	-0.28532	-0.266466	0.187869	-0.0452393	-0.207508	-0.189712	-0.409931	-0.359835	-0.455367	-0.183568	-0.439491	-0.497383	-0.574231	-0.502022	-0.406371	0.0539114	-0.0805332	0.149099	0.17865	0.00805764
		0.206229	-0.0275938	0.341534	-0.0137976	0.0551771	-0.12402	0.0965093	-0.421239	-0.307962	-0.12402	0.226681	-0.421239	-0.0236313	0.0430164	0.247763	0.0950636	0.166253	-0.150597	0.0272664	0.0726829	0.101713	-0.0632187	-0.288293	0.209641	0.0350657	0.251047	0.238023	0.00862355	-0.125738	-0.150913	0.283774	0.0649438	0.131142	-0.171474	-0.0721858	0.283876	0.0223762	-0.269911	-0.0703166	-0.237892	-0.379761	-0.263918	-0.15632	-0.282879	0.344306	0.141408	0.262919	0.199875
		-0.010538	0.11789	-0.048466	0.0295047	0.0316118	0.17867	0.0601492	0.248421	0.00346829	0.265215	0.526422	0.137534	0.351731	-0.0443266	-0.154857	0.0237491	0.129652	0.355564	0.334066	0.0498652	-0.131229	0.28928	-0.402847	-0.149348	0.222418	0.00360233	0.0264156	-0.0899976	-0.122326	-0.0336186	-0.10078	0.0624202	0.25083	0.145039	0.0564216	-0.0468218	0.152204	0.0480219	0.548399	0.218859	0.331893	0.193913	0.101978	0.260126	0.0263397	-0.0906686	-0.0614435	-0.12986
		-0.0415594	0.192147	-0.253436	-0.559252	-0.0424624	-0.0163338	0.205084	-0.0946671	0.0653133	-0.0424624	-0.0653133	-0.514078	-0.223541	-0.207364	-0.381061	-0.294794	0.165642	-0.0444215	0.222755	0.16332	-0.245576	0.344902	-0.170286	0.317622	0.308501	-0.555207	-0.578771	0.200573	-0.083941	-0.0332674	-0.0328022	0.0474538	0.0481514	0.194352	0.0988001	0.102745	0.111561	0.135665	0.132654	0.267109	0.049314	0.0941578	-0.0197755	-0.0586136	-0.174053	0.117358	-0.162965	-0.177747
		0.190618	0.0735805	-0.121346	-0.172206	0.0869042	-0.0273391	-0.0622562	0.0558063	0.111526	-0.0436624	0.128552	0.0406259	0.127417	-0.0661299	0.0045568	0.213352	0.069084	0.241087	0.153867	0.0674111	-0.0160875	0.115398	-0.0213592	-0.0656505	-0.0184902	0.131799	-0.198224	-0.188931	0.111519	0.0136024	-0.19447	0.00996792	0.0797018	-0.105279	0.238093	-0.249314	0.416652	0.07828	0.0597902	0.132239	0.437813	0.15431	0.0823665	0.0202314	-0.0515895	0.0389742	0.0257991	0.0651279
		0.258171	0.322111	0.365472	0.318762	0.248021	0.176634	0.403526	0.446163	0.276743	0.468939	0.290218	0.0292274	0.106501	0.280114	0.365472	0.0635957	0.0275084	0.441265	-0.0164304	0.238741	0.188392	0.258151	0.116526	-0.0656995	0.470628	-0.163677	0.154142	0.563883	0.165374	0.290388	0.349599	0.30909	0.335124	0.360732	-0.0427135	0.033875	0.289138	-0.0201649	0.0822292	0.284399	-0.0943049	0.176992	0.181793	-0.101547	-0.0951097	-0.110395	-0.147344	0.207359
		-0.0689642	-0.0134359	0.127916	-0.187881	-0.222755	0.149701	0.222755	-0.225737	-0.203188	-0.301373	-0.0484687	0.23959	0.0342781	-0.0548367	-0.148209	-0.386615	-0.0792956	-0.356745	-0.328134	-0.409627	-0.485256	-0.619032	-0.650051	-0.657537	-0.703583	-0.394337	-0.396138	-0.541196	-0.270377	-0.292441	0.0309551	-0.112454	0.20658	0.25286	0.404236	-0.653381	-0.577383	0.13072	0.0541344	0.342279	-0.149667	-0.049972	0.291444	-0.0211558	0.0779753	0.254079	0.138617	0.138053
		0.381174	0.367109	0.306092	0.383335	0.315942	0.294032	-0.3225	-0.119903	-0.106483	0.157864	-0.00560969	0.342129	0.232306	-0.266466	-0.455258	-0.30725	-0.443106	0.119474	0.157735	0.088586	0.12373	0.268563	0.287412	0.0992424	0.311419	0.109893	-0.218067	-0.395168	-0.324947	0.199534	0.00743783	-0.206895	-0.120718	-0.377189	-0.352037	-0.450082	-0.221599	-0.501442	-0.54463	-0.586665	-0.525122	-0.376591	0.0588661	-0.00681801	0.149099	0.190326	0.0328476	-0.105272
		-0.034491	0.361581	0.172045	-0.0896254	0.0137976	0.0482828	-0.28773	-0.280972	-0.0896254	0.137759	-0.354907	-0.0236313	-0.0769187	0.28466	0.176478	0.167457	-0.162642	0.109568	0.105339	0.141557	0.00804866	-0.238023	0.224411	0.00977334	0.251047	0.29673	-0.00747376	-0.0781476	-0.0293182	0.193592	0.0872653	0.171425	-0.0762488	-0.189633	0.243906	0.0884338	-0.154298	-0.0752466	-0.196686	-0.331526	-0.25992	-0.301787	-0.28786	0.275899	0.0574836	0.204965	0.195709	-0.262131
		0.0273975	0.0316118	-0.0337189	0.0505723	0.193295	0.132017	0.265474	-0.0416135	0.258991	0.568449	0.15407	0.384599	-0.0205828	-0.134382	0.00395837	0.14856	0.39145	0.264437	0.0585672	-0.183153	0.285404	-0.424046	-0.191	0.172482	-0.0216132	0.0804088	-0.119934	-0.146233	-0.0804088	-0.187964	0.0816076	0.304985	0.14265	-0.0432213	-0.110359	0.195103	0.0384202	0.559447	0.220046	0.321378	0.127111	0.106768	0.308083	0.153355	-0.067291	-0.212845	-0.207319	0.185386
		0.169467	-0.120725	-0.55625	-0.0196003	-0.0293993	0.243788	-0.263072	-0.0293993	0.162978	-0.175951	-0.511899	-0.353965	-0.221232	-0.452554	-0.230465	0.26959	0.0514326	0.118133	0.188841	-0.25772	0.347169	-0.158674	0.349435	0.349435	-0.6316	-0.637869	0.229546	-0.0853345	0.018147	-0.0246608	0.0623328	0.061403	0.162734	0.104602	0.0525691	0.0641922	0.125703	0.0627977	0.245143	0.0104696	0.0885856	-0.0367562	-0.0374539	-0.145851	0.132191	-0.16412	-0.133812	-0.0193102
		0.0774836	-0.102188	-0.218658	0.0603593	-0.0489758	-0.0573241	0.0212643	0.0675668	-0.0614974	0.113418	0.0542886	0.0797018	-0.0383535	0.091073	0.178378	-0.0250611	0.157641	0.127039	0.0696123	-0.00969669	0.193788	-0.0175339	-0.156848	-0.104791	0.170647	-0.198689	-0.165664	0.0534595	0.0257966	-0.242303	0.0142398	0.098177	-0.157735	0.229666	-0.253518	0.335678	0.105279	0.0811235	0.166223	0.420201	0.136955	0.133814	0.00426914	-0.0829224	0.104036	-0.0296962	0.0632736	0.0324285
		0.285168	0.382054	0.368793	0.275056	0.225985	0.333819	0.441265	0.254789	0.509269	0.405174	0.096211	0.0910642	0.251406	0.280114	0.0240702	0.00171938	0.372111	-0.0131444	0.163938	0.162306	0.227396	0.163938	-0.123075	0.365496	-0.117771	0.100144	0.469079	0.133089	0.267837	0.387669	0.258214	0.376468	0.379761	-0.129621	0.0822292	0.294663	-0.0983287	0.0645075	0.260654	-0.0741753	0.20257	0.144135	-0.126471	-0.120042	-0.0516124	-0.0354877	0.227285	-0.100743
		0.00223936	0.101579	-0.261677	-0.275479	0.152683	0.220639	-0.302766	-0.279045	-0.406259	-0.0356419	0.267536	-0.0233104	0.0191971	-0.105959	-0.353976	-0.0822292	-0.380574	-0.403337	-0.416804	-0.500205	-0.544661	-0.635846	-0.619875	-0.666656	-0.31626	-0.332695	-0.449843	-0.270377	-0.282337	-0.0347065	-0.0628326	0.190791	0.20101	0.366327	-0.60635	-0.587641	0.18197	0.117877	0.385211	-0.123411	0.106805	0.279789	-0.0198336	0.0647694	0.273175	0.139999	0.292553	0.469224
		0.193487	0.300613	0.408108	0.272047	0.148941	-0.27755	-0.00673162	0.00448775	0.235625	0.00448775	0.325776	0.19682	-0.340517	-0.509467	-0.38593	-0.50847	0.065125	0.0811235	0.001068	0.036308	0.227559	0.177884	0.14393	0.30725	0.045916	-0.171525	-0.386957	-0.245459	0.165115	-0.0464783	-0.168808	-0.0390438	-0.298961	-0.356237	-0.447143	-0.279546	-0.490414	-0.58215	-0.607454	-0.567426	-0.364029	0.118248	0.0594853	0.182338	0.259467	-0.00743783	-0.180494	0.0440002
		0.307962	0.294481	-0.0206959	-0.0551771	0.0896254	-0.328129	-0.361581	-0.151484	0.280972	-0.467085	0.00302979	-0.00605956	0.287627	0.166855	0.239407	-0.202899	0.0938544	0.1512	0.0829686	0.0316173	-0.251612	0.184022	0.0293182	0.154342	0.134898	0.0316173	-0.0551771	0.0229953	0.192208	0.0509843	0.259094	0.0508462	-0.15632	0.359143	0.111769	-0.0995976	-0.123257	-0.174503	-0.383679	-0.241902	-0.360127	-0.189633	0.234519	0.103686	0.187505	0.183201	-0.216521	0.352461
		0.0884626	-0.107386	0.0505723	0.11789	0.196489	0.305386	-0.0658737	0.267547	0.601648	0.143048	0.404365	0.0102917	-0.042744	0.0506564	0.107564	0.389928	0.238729	-0.00158335	-0.150135	0.275317	-0.421024	-0.221545	0.160557	-0.0384202	0.0288167	-0.14265	-0.174865	-0.0935923	-0.191534	0.0084054	0.289723	0.141455	-0.0300172	-0.13548	0.209364	0.112753	0.499327	0.201047	0.343553	0.107965	0.0828064	0.24658	0.116938	-0.067291	-0.0731374	-0.13443	0.232938	0.140255
		-0.0881471	-0.390159	0.0261331	0.0946671	-0.00326682	-0.234129	-0.0196003	0.0391969	-0.230906	-0.612701	-0.416953	-0.319901	-0.570224	-0.301651	0.230465	-0.100465	0.128379	0.211989	-0.281949	0.310783	-0.0584423	0.294794	0.425882	-0.627412	-0.629507	0.130569	-0.0625652	-0.0530341	-0.0762756	0.0874245	0.0676783	0.203106	0.158573	0.13497	0.0741846	0.150479	0.0358259	0.282856	0.0409425	0.0792956	0.0218692	-0.0418728	-0.149553	0.174976	-0.146777	-0.0816184	0.0188449	-0.0495465
		-0.0693515	-0.313966	0.090694	-0.0588417	-0.0334134	0.103953	0.124392	-0.00151893	0.109254	0.0277188	0.12477	-0.0561328	0.111147	0.154622	-0.00531626	0.103574	0.12893	0.103047	0.0295289	0.175849	0.0777495	-0.110831	-0.0806142	0.144129	-0.110584	-0.132081	0.0375199	0.0693922	-0.263318	-0.002848	0.0313255	-0.140743	0.33291	-0.25632	0.34259	0.0754362	0.133656	0.208565	0.442884	0.14268	0.220535	0.00686773	-0.0806987	0.106072	-0.0154057	0.0536299	0.0487463	-0.0752749
		0.322111	0.46407	0.286852	0.313734	0.312057	0.406821	0.332147	0.510873	0.391977	0.0429779	0.0361031	0.17834	0.229379	-0.0498517	0.0773336	0.352167	-0.111613	0.144339	0.0903078	0.24036	0.203038	-0.14107	0.336848	-0.0700322	0.16557	0.393985	0.264997	0.246834	0.280732	0.228509	0.275061	0.382926	-0.0919475	0.107178	0.3332	-0.0709531	0.0814239	0.281237	-0.17299	0.126471	0.0749808	-0.151355	-0.103961	0.0322621	-0.00806619	0.155364	-0.112807	0.207359
		0.044332	-0.312782	-0.255276	0.0762394	0.127525	-0.272053	-0.19613	-0.38161	0.0655646	0.295374	-0.263111	0.0191971	-0.0636136	-0.317666	-0.0968917	-0.336805	-0.395238	-0.459615	-0.45784	-0.53686	-0.605502	-0.547257	-0.676562	-0.291523	-0.308025	-0.458727	-0.286013	-0.352718	0.0187616	-0.0168856	0.117129	0.268535	0.41232	-0.619032	-0.577383	0.287561	0.186886	0.450199	-0.0596835	0.151047	0.314692	-0.0211558	0.142564	0.292221	0.164844	0.268114	0.568302	0.270339
		0.231199	0.268743	0.173463	-0.0179506	-0.21458	-0.123257	-0.0370198	0.284147	0.014585	0.285246	0.219015	-0.377703	-0.478445	-0.334294	-0.420733	-0.0587232	-0.0992424	-0.12373	-0.0853881	0.0587232	0.0192234	0.0821897	0.274852	0.0747252	-0.19588	-0.38593	-0.209621	0.0984719	-0.141701	-0.207508	-0.0625816	-0.320128	-0.489832	-0.549774	-0.560036	-0.701912	-0.637507	-0.665015	-0.593425	-0.348434	0.106508	-0.0198336	0.132447	0.290474	-0.0898137	-0.220987	-0.0470977	0.0834196
		0.206229	-0.24029	-0.0689615	0.117147	-0.151484	-0.294481	-0.219869	0.42782	-0.588626	-0.00787741	-0.0260547	0.356652	0.187295	0.1939	-0.219077	0.0896217	0.122251	0.0127249	0.136615	-0.244254	0.0850349	0.0189714	0.201108	0.164053	0.0339163	-0.12402	0.0706841	0.216401	0.0593607	0.133924	0.0132227	-0.118865	0.261919	0.0620259	-0.144183	-0.114649	-0.181566	-0.420733	-0.284872	-0.41393	-0.352252	0.220678	0.170679	0.314692	0.151173	-0.181811	0.351103	0.235902
		-0.161932	0.00421525	0.107386	0.217634	0.24586	0.0112718	0.27454	0.603023	0.122556	0.414216	0.0767548	0.0269153	0.115456	0.121767	0.324828	0.247308	0.0909798	-0.0799166	0.209025	-0.396772	-0.246528	0.164136	-0.00240156	0.11395	-0.0923941	-0.174865	-0.192724	-0.222418	0.0180112	0.252011	0.0456217	-0.0300172	-0.147427	0.256736	0.196292	0.464332	0.19867	0.307329	0.147427	0.143844	0.181558	0.108186	0.0468202	-0.205608	-0.210345	0.352073	0.0819046	-0.0716759
		-0.452521	0	-0.0881471	-0.162978	-0.120725	-0.00653363	0.127234	-0.218005	-0.602143	-0.465824	-0.405767	-0.544435	-0.322178	0.310783	-0.00935337	0.148848	0.20505	-0.327741	0.378808	-0.0794623	0.356228	0.498795	-0.650359	-0.595788	0.177747	-0.0276848	-0.0576838	-0.0785987	0.0648895	0.0481514	0.210471	0.182593	0.144925	0.104834	0.171051	0.149553	0.301749	0.0525691	0.0955506	0.0339652	-0.0144247	-0.153948	0.195735	-0.134275	-0.0795279	0.0530341	0.00535118	-0.229776
		-0.258787	0.0421442	-0.0611181	-0.0205049	0.0630149	0.172726	0.0296171	0.127417	0.0766686	0.18478	-0.0555773	0.160282	0.145937	0.00987299	0.0959987	0.0444215	0.0880954	0.0968917	0.221323	0.225072	-0.104155	-0.0353838	0.142233	-0.065644	-0.180096	0.0801653	0.0703291	-0.264717	-0.120892	0.125148	-0.102438	0.31489	-0.307945	0.305165	-0.0355963	0.229666	0.231071	0.429652	0.120134	0.166665	-0.00148492	-0.0445403	0.098667	-0.0142921	0.0124361	0.0817946	-0.0683187	0.0924397
		0.452684	0.295265	0.288535	0.268307	0.405174	0.290218	0.477041	0.35716	0.00515813	-0.0171934	0.118498	0.251406	-0.0773336	-0.0103162	0.408467	-0.203038	0.0328586	0.0213592	0.296817	0.241979	-0.139435	0.193276	-0.0887992	0.113251	0.320868	0.226294	0.262996	0.341633	0.294359	0.335124	0.48609	-0.118164	0.180193	0.312782	-0.0314557	-0.0395194	0.232856	-0.200973	0.0379068	0.066119	-0.205763	-0.152959	0.0612842	0.0161321	0.103961	-0.0604783	0.107982	-0.0983287
		-0.314076	-0.296881	0.0856513	0.0402753	-0.360973	-0.217288	-0.393951	0.0669889	0.217162	-0.117792	0.0493553	-0.0886452	-0.267165	-0.0190991	-0.318129	-0.408729	-0.424865	-0.406034	-0.549851	-0.57224	-0.542063	-0.669963	-0.240852	-0.261163	-0.474667	-0.272218	-0.313516	0.0581463	-0.0178236	0.0993576	0.176838	0.378997	-0.566229	-0.566229	0.265517	0.264997	0.458088	-0.0277662	0.127559	0.362192	-0.0185115	0.157028	0.355733	0.186886	0.374047	0.650105	0.310271	0.117736
		-0.0762549	0.121021	-0.0684116	-0.27865	-0.13778	-0.161208	0.0437487	-0.201264	0.219015	0.103127	-0.367401	-0.566744	-0.414611	-0.387985	-0.254919	-0.304122	-0.35811	-0.328064	-0.254919	-0.178943	-0.159858	0.033105	-0.0555218	-0.136491	-0.546126	-0.226504	0.0440002	-0.161421	-0.296537	-0.0755822	-0.253371	-0.531446	-0.569129	-0.620297	-0.699219	-0.646343	-0.639719	-0.606335	-0.360434	0.168808	-0.0216929	0.0607239	0.150948	-0.156494	-0.242387	-0.100945	0.0959145	-0.0005962
		-0.192569	-0.0965093	0.137759	-0.103391	-0.42782	-0.199401	0.307962	-0.538008	0.012119	-0.0254489	0.229248	0.0920405	0.142762	-0.188496	0.151802	0.0115131	0.0684465	0.166908	-0.247651	0.173757	0.0155222	0.155485	0.0810175	0.0373646	-0.152056	0.111416	0.214329	0.0893569	0.103296	-0.0315288	-0.0965535	0.288856	0.125959	-0.0376299	-0.117108	-0.128998	-0.278892	-0.180557	-0.398341	-0.340418	0.223448	0.177638	0.210778	0.222063	-0.266264	0.330687	0.190152	0.353819
		-0.0589965	0.105284	0.207459	0.227909	0.106549	0.314031	0.631729	0.126499	0.442885	0.067267	-0.000791675	0.0688485	0.0229576	0.335605	0.29083	0.0941397	-0.193353	0.290055	-0.380025	-0.237949	0.273249	0.11395	0.173673	-0.0348191	-0.131894	-0.109162	-0.166521	0.00720464	0.321378	0.152204	-0.0935923	-0.217673	0.365639	0.134285	0.243736	0.236636	0.256736	0.206989	0.189155	0.27965	0.147534	0.146079	-0.280562	-0.229992	0.317816	-0.0219501	-0.086287	-0.0800957
		0.0979263	-0.0587859	-0.182432	-0.143493	0.195383	-0.0261331	-0.326964	-0.595788	-0.537954	-0.450338	-0.576636	-0.414718	0.283349	-0.112123	0.176942	0.116785	-0.274689	0.271885	-0.0420843	0.274179	0.465824	-0.629507	-0.614808	0.226561	0.0162859	-0.111793	-0.0904431	0.0227997	0.00604915	0.166431	0.13358	0.0651219	0.0811539	0.14099	0.156029	0.293334	0.0227997	0.0637274	0.0435006	-0.0332674	-0.141916	0.120604	-0.148165	-0.105762	-0.00791041	-0.0227997	-0.206099	0.162271
		0.00303787	-0.0869042	-0.0637736	0.0596005	0.145182	0.0284781	0.159528	0.073635	0.230228	0.0472441	0.0603593	0.105089	0.0182267	0.0596005	0.0231627	0.0872155	0.0215965	0.211236	0.229163	-0.11528	-0.0111581	0.167335	-0.0670496	-0.065644	-0.00844293	0.0675182	-0.169051	0.0256306	0.144993	-0.144993	0.435661	-0.25772	0.294032	-0.0128158	0.298209	0.218418	0.447405	0.0957042	0.179377	-0.0198602	-0.0629028	0.105147	-0.0491781	0.0790308	0.112846	-0.057229	0.0539667	-0.203026
		0.322111	0.296946	0.330476	0.442899	0.454313	0.454313	0.298627	0.022351	0.0120355	0.0756167	0.239553	-0.0137548	0.0275084	0.400229	-0.204664	0.00985839	0.0443558	0.246834	0.330461	-0.0755456	0.266224	0.00854395	-0.00657229	0.261381	0.155188	0.214413	0.311259	0.245026	0.278413	0.545747	-0.0574919	0.175391	0.290717	-0.0129058	-0.0765918	0.208954	-0.219319	-0.0314557	0.0459694	-0.141727	-0.0677305	0.041132	-0.0677305	0.101547	0.033875	0.25034	-0.026617	0.0371004
		-0.27632	-0.0377052	0.113435	-0.494096	-0.318067	-0.393951	0.082651	0.327241	-0.168265	0.0520961	-0.0616871	-0.319401	-0.0249752	-0.237469	-0.361795	-0.342716	-0.349083	-0.537727	-0.599561	-0.55417	-0.699511	-0.231603	-0.281418	-0.494936	-0.273139	-0.350901	0.0825067	0.0862524	0.0871888	0.170321	0.309856	-0.545527	-0.483494	0.249915	0.338236	0.440975	-0.0887992	0.0901848	0.284972	0.0224779	0.13072	0.437016	0.240409	0.369673	0.654128	0.296987	0.135797	0.256977
		0.0941732	-0.142245	-0.195709	-0.0728938	-0.115431	0.126609	-0.261029	0.240049	0.0100974	-0.253869	-0.511459	-0.304122	-0.284274	-0.213845	-0.235987	-0.319747	-0.297861	-0.226504	-0.178943	-0.0608572	0.084322	-0.0608572	-0.0789909	-0.539222	-0.219122	0.0198336	-0.203215	-0.305016	-0.132447	-0.218538	-0.445378	-0.502601	-0.554909	-0.655698	-0.624193	-0.628639	-0.583279	-0.323146	0.124423	-0.0700112	0.115777	0.240555	-0.113924	-0.279546	-0.202602	0.102457	-0.0369602	-0.200244
		-0.0689615	0.130891	0.24029	-0.301226	-0.172045	0.294481	-0.531621	-0.128286	-0.0254489	0.125269	0.208894	0.211291	-0.221471	0.0236313	-0.0266606	0.0654201	0.158913	-0.328688	0.166337	0.0729808	0.154913	0.050581	0.0281686	-0.180601	0.136042	0.210876	0.116528	-0.00139713	0.0437302	-0.0498297	0.235887	0.1856	-0.0335626	-0.206593	-0.112783	-0.273904	-0.145195	-0.367008	-0.299799	0.306092	0.27865	0.170016	0.286894	-0.28964	0.317036	0.158143	0.295129	0.345666
		0.130487	0.226235	0.231331	0.160926	0.363221	0.680184	0.15407	0.518074	0.149348	0.0332473	0.145411	0.00475004	0.224672	0.223108	0.128864	-0.168228	0.344058	-0.416487	-0.205893	0.254374	0.109162	0.208176	-0.0204125	-0.0480219	-0.0947904	-0.147427	-0.0120076	0.376068	0.174865	-0.0648194	-0.280314	0.314358	0.116344	0.253193	0.233084	0.202236	0.23782	0.146233	0.217907	0.0877476	0.143168	-0.304901	-0.214883	0.308439	0.0146337	-0.137343	-0.0224379	0.378144
		0.0196003	-0.0555218	-0.182432	0.0196003	0.0130671	-0.427685	-0.53146	-0.572363	-0.516256	-0.546592	-0.3743	0.258103	-0.0747926	0.0539803	0.107461	-0.318129	0.299366	-0.0397469	0.258103	0.443682	-0.568083	-0.639955	0.210931	-0.0114002	-0.0344303	-0.0309414	0.0355933	0.031174	0.160653	0.148628	0.0474538	0.0355933	0.0818507	0.191587	0.272133	0.0130288	0.0234976	-0.00139596	-0.0404774	-0.134507	0.156954	-0.174976	-0.100889	-0.0158206	-0.0132614	-0.25682	0.151635	0.176362
		-0.0664289	-0.0398667	0.0679461	0.125148	-0.00797436	0.106604	0.0535296	0.162546	0.139309	0.0633943	0.0997869	0.0254408	0.00531626	0.0011392	0.103706	-0.0143245	0.216281	0.138141	-0.0879337	-0.0888883	0.214075	-0.0726714	-0.0567403	-0.126008	0.0825067	-0.284274	0.0270544	0.119474	-0.187415	0.43837	-0.16198	0.361897	0.0427135	0.348113	0.289852	0.425838	0.118469	0.203652	-0.01058	-0.0374899	0.121798	-0.121613	0.121428	0.136045	-0.0010883	0.0202417	-0.183405	0.193759
		0.343834	0.320437	0.485125	0.437997	0.452684	0.35716	0.0361031	0.0532882	-0.0189126	0.208996	0.0532882	-0.0171934	0.378742	-0.186764	-0.0377863	0.0870281	0.194904	0.271063	0.0213592	0.199785	0.0597902	-0.0427135	0.180247	0.2566	0.280732	0.325666	0.248325	0.338443	0.627946	-0.0410712	0.220913	0.251928	0.0330686	-0.0959145	0.149751	-0.282818	-0.0838397	0.0169387	-0.0870603	-0.115219	0.0112926	-0.0693418	0.0886704	0.0290364	0.272536	-0.014519	0.103961	0.048388
		-0.0402753	0.0800901	-0.327784	-0.262252	-0.251034	0.101147	0.327931	-0.101386	0.0616871	0.0096416	-0.328064	-0.0117535	-0.271191	-0.434696	-0.420388	-0.409627	-0.527299	-0.578239	-0.580806	-0.671614	-0.239928	-0.309856	-0.507217	-0.281418	-0.261163	0.0759502	0.0731398	0.112454	0.0984218	0.309856	-0.588494	-0.485256	0.274602	0.361106	0.464651	-0.0541344	0.131707	0.29015	0.00264457	0.188524	0.438336	0.262269	0.371861	0.597216	0.369673	0.0566543	0.156089	0.354335
		-0.125492	0.0201942	0.116549	0.0437487	0.249994	-0.187928	0.273148	0.00224388	-0.272756	-0.45829	-0.298905	-0.25807	-0.268563	-0.277994	-0.303079	-0.357077	-0.242303	-0.152427	0.0138838	0.13968	-0.0341727	-0.156674	-0.603689	-0.132239	0.0359458	-0.137383	-0.299566	-0.0929063	-0.231388	-0.42651	-0.470594	-0.48576	-0.56629	-0.608014	-0.563449	-0.506076	-0.34603	0.108363	0.0966169	0.125658	0.2552	-0.0378046	-0.198307	-0.077439	-0.002981	-0.0649629	-0.226765	-0.21322
		0.130891	0.401438	-0.348225	-0.172045	0.348225	-0.531621	-0.0805488	-0.0363535	0.173472	0.24657	0.186094	-0.205897	0.0890169	-0.037565	0.0272664	0.191999	-0.385977	0.159484	0.0247198	0.150341	0.0913466	0.126884	-0.203953	0.172045	0.184592	0.0174637	-0.0405113	0.0843728	0.0132227	0.177531	0.029495	-0.0111885	-0.151507	-0.0853881	-0.215805	-0.0477966	-0.290847	-0.282879	0.344306	0.220678	0.0704927	0.291013	-0.292385	0.330687	0.202652	0.269019	0.285521	0.260753
		0.330988	0.31131	0.270582	0.354798	0.669502	0.172157	0.504048	0.117823	0.0308729	0.22389	-0.00791671	0.26677	0.294703	0.114667	-0.169014	0.324057	-0.382313	-0.181583	0.214113	0.0720156	0.115147	0.0168105	-0.103175	-0.205801	-0.206989	-0.0108069	0.242553	0.19867	-0.07921	-0.254374	0.221232	0.0828064	0.223603	0.204613	0.184393	0.2153	0.183203	0.267642	0.086287	0.0629054	-0.266205	-0.137475	0.316255	-0.0248765	-0.307758	-0.0928938	0.403877	0.473843
		-0.0522573	-0.266281	0.101185	-0.0848864	-0.0424624	-0.546592	-0.537954	-0.524952	-0.568083	-0.241993	0.235078	-0.0677864	0.0539803	0.14705	-0.332541	0.184206	0.00233836	0.292507	0.450338	-0.568083	-0.697635	0.204257	-0.0441983	-0.0374539	-0.0302435	0.0176817	0.055359	0.14909	0.149553	0.0651219	0.0462911	0.0720935	0.212771	0.248579	0.0462911	0.0225671	0.00023266	0.0418728	-0.133812	0.195044	-0.169665	-0.0472213	-0.0388494	-0.00977166	-0.188589	0.138212	0.184669	0.204717
		-0.0318949	0.090694	0.126661	-0.00759464	0.0740142	0.0728766	0.18591	0.123811	-0.0246814	0.101681	0.091073	-0.0318949	-0.00531626	0.0940333	-0.0843559	0.306545	0.0156212	-0.0729742	-0.130525	0.147446	-0.0918699	-0.143751	-0.0867206	0.00187622	-0.298209	-0.002848	-0.004272	-0.25632	0.412568	-0.218418	0.404388	0.0270544	0.300992	0.263318	0.450296	0.148219	0.209528	0.0502911	-0.0452823	0.165559	-0.103296	0.118469	0.0883126	0.0163242	-0.0213299	-0.209271	0.166558	0.121522
		0.296946	0.478659	0.405174	0.367132	0.431453	0.116785	-0.00343876	-0.0446965	0.269995	-0.0206319	-0.0687482	0.39693	-0.0985049	0.0640581	0.176987	0.159041	0.430135	0.124712	0.181877	0.146693	-0.0345012	0.149242	0.325155	0.395563	0.373426	0.282879	0.401112	0.619097	0.088668	0.132897	0.290717	0.00564635	-0.0612842	0.225692	-0.218523	-0.0959145	-0.0379068	-0.0798133	-0.100743	-0.00403311	-0.0709531	0.0830345	-0.0161321	0.388569	-0.0306493	0.243987	0.100743	0.342129
		0.182467	-0.248227	-0.221513	-0.174928	0.145178	0.273113	-0.0904414	0.078122	-0.115571	-0.322868	-0.0822292	-0.246926	-0.497571	-0.555895	-0.529039	-0.643377	-0.654213	-0.714946	-0.725441	-0.454288	-0.46582	-0.636684	-0.378997	-0.318088	-0.00750483	-0.0121953	0.196366	0.0918699	0.395238	-0.561066	-0.603806	0.315981	0.365131	0.508968	0.0360945	0.108189	0.112276	-0.00132229	0.261619	0.402546	0.309856	0.382784	0.588985	0.417569	-0.0181337	0.256977	0.443478	0.334548
		-0.0482341	-0.0493553	-0.0549612	0.16678	-0.335594	0.22234	-0.151173	-0.211733	-0.50847	-0.347768	-0.213845	-0.310377	-0.332218	-0.347768	-0.40848	-0.303079	-0.226504	-0.157735	-0.0352404	-0.115216	-0.116281	-0.595951	-0.189532	0.0650583	-0.13615	-0.139234	-0.0662966	-0.33219	-0.551487	-0.554909	-0.59455	-0.59061	-0.655148	-0.615837	-0.577627	-0.250322	0.156494	0.068154	0.142934	0.211799	-0.0309886	-0.171884	-0.107744	0.0280196	-0.0768719	-0.18134	-0.158257	0.0518578
		0.45404	-0.354907	-0.192569	0.253875	-0.544381	-0.0357477	-0.0302956	0.165049	0.2023	0.228052	-0.131907	0.156019	0.0387764	0.0199959	0.252744	-0.443681	0.123448	0.0189714	0.122875	0.132036	0.151484	-0.224411	0.185162	0.173505	-0.0286393	-0.201201	0.200714	-0.0538956	0.2148	0.0477966	0.0589772	-0.183368	-0.0985829	-0.238895	-0.0833574	-0.25792	-0.318657	0.368734	0.166502	-0.029382	0.28964	-0.252478	0.352461	0.123257	0.271772	0.32523	0.245576	-0.0272219
		0.351768	0.321451	0.383075	0.619465	0.186292	0.436865	0.132017	0.119401	0.261326	-0.00158335	0.355564	0.33868	0.128864	-0.0972992	0.367045	-0.298573	-0.282302	0.350537	0.266177	0.315528	0.0684177	-0.0360195	-0.109162	-0.0828064	0.130698	0.418704	0.343553	0.0132084	-0.168906	0.180821	0.0983844	0.174865	0.246101	0.211739	0.247284	0.216486	0.243566	0.153355	0.164988	-0.222966	-0.033655	0.364477	-0.112563	-0.24029	-0.0960922	0.427574	0.42922	0.401024
		-0.0293993	-0.0130671	-0.0522573	-0.12398	-0.487838	-0.503168	-0.591543	-0.52278	-0.239688	0.133089	-0.0116917	-0.0514109	0.0887992	-0.363641	0.322178	-0.00233836	0.181887	0.492225	-0.461405	-0.675147	0.228398	-0.0597759	-0.0176817	0.0179144	0.110633	0.101353	0.114112	0.131264	0.0421053	-0.0372214	0.0279174	0.195274	0.233907	0.104834	0.0555915	0.0297783	0.00977166	-0.149322	0.223116	-0.139138	-0.0120982	-0.0455935	0.0109349	-0.248579	0.125703	0.0997285	0.157186	0.184899
		0.105089	0.134979	-0.0163282	0.106225	0.0793227	0.138759	0.16418	-0.0853881	0.0269595	0.069084	-0.0326542	-0.00949327	0.0724736	0.0196133	0.255165	0.0627842	-0.111466	-0.124492	0.104734	-0.12741	-0.188467	-0.0801653	-0.0534595	-0.292639	-0.0412902	-0.001424	-0.186004	0.363274	-0.320441	0.44243	0.0341727	0.295424	0.091073	0.459858	0.167587	0.162425	0.0642008	-0.0842194	0.144712	-0.0653133	0.0782895	0.0804908	0.0156712	-0.0115359	-0.183189	0.132144	0.104382	-0.253183
		0.408467	0.367132	0.423258	0.367132	0.0068775	0.154436	-0.0137548	0.232772	-0.0189126	-0.0206319	0.340498	-0.180247	0.123075	0.203038	0.267837	0.338443	0.241979	0.129621	0.2566	-0.088668	0.203038	0.301827	0.453547	0.427003	0.297636	0.401112	0.629417	0.219284	0.180193	0.32771	-0.0548367	-0.00241987	0.14574	-0.254309	-0.044357	-0.0685362	-0.163379	-0.0822292	0.130487	-0.0838397	0.0926952	0.0298429	0.309635	-0.0467756	0.20257	0.0346813	0.324996	0.438047
		-0.140923	-0.215879	-0.0356419	0.267854	0.29954	-0.0507257	0.0329073	-0.207508	-0.275899	-0.130573	-0.233413	-0.414114	-0.556758	-0.486137	-0.612276	-0.645047	-0.713326	-0.69216	-0.452511	-0.410525	-0.625771	-0.473783	-0.371761	0.09655	-0.0590836	0.170321	0.057209	0.357259	-0.617345	-0.561927	0.299203	0.343626	0.50508	0.0249899	0.138617	0.114912	-0.0264442	0.291444	0.435695	0.350356	0.354335	0.574522	0.411067	0.0385304	0.393682	0.557905	0.363105	-0.142564
		0.205705	0.306092	0.405959	-0.194598	0.373606	-0.0840959	-0.289503	-0.504482	-0.386957	-0.178943	-0.291594	-0.341553	-0.361209	-0.403365	-0.248613	-0.208565	-0.169404	0.0512528	-0.127985	-0.112023	-0.517428	-0.202225	0.0941432	-0.0607239	-0.0848646	0.0396634	-0.411118	-0.550916	-0.545774	-0.608014	-0.587793	-0.667749	-0.602412	-0.553769	-0.248491	0.0910508	0.117012	0.288654	0.237501	0.0978536	0.0111567	0.0396634	0.0607937	-0.114345	-0.154109	-0.153517	0.085205	0.126226
		-0.601144	-0.103391	0.274208	-0.65063	-0.169863	-0.0527061	0.0986908	0.158428	0.262068	-0.158428	0.232237	0.0309014	-0.0272664	0.320854	-0.368801	0.0792956	-0.0367899	0.127456	0.210209	0.111416	-0.243122	0.173757	0.101902	-0.0984183	-0.279667	0.264917	-0.0396634	0.254919	0.117852	0.0274611	-0.215135	-0.136086	-0.283876	-0.091479	-0.219825	-0.202728	0.314301	0.173463	0.0117535	0.244194	-0.375499	0.431945	0.187372	0.3225	0.319768	0.40112	-0.0576979	0.00555359
		0.330732	0.407398	0.543301	0.156431	0.382313	0.102827	0.147773	0.199625	0.0150416	0.483276	0.257435	0.128864	-0.0720113	0.334066	-0.288505	-0.297799	0.208176	0.186774	0.239003	0.0576214	-0.0144091	-0.107965	0.00720464	0.217673	0.429014	0.482436	0.0684177	-0.0959885	0.195103	0.166521	0.231899	0.248466	0.109162	0.191534	0.164136	0.164856	0.221521	0.109645	-0.334835	0.0734031	0.242418	-0.112563	-0.3206	-0.0608865	0.495062	0.469983	0.439845	0.562198
		0.0130671	-0.18891	0	-0.492225	-0.524952	-0.580903	-0.583035	-0.248901	0.167964	0.0327341	0.153961	0.0911328	-0.223669	0.434792	-0.15635	0.200422	0.490032	-0.52278	-0.668975	0.242622	-0.0758109	-0.0139594	0.0195429	0.124313	0.0662839	0.119677	0.173591	0.0455935	-0.0507091	0.0709316	0.163889	0.242393	0.150479	0.0607057	0.0662839	0.0139594	-0.137286	0.249495	-0.153717	-0.0197755	-0.0641922	0.0258239	-0.176592	0.102049	0.083012	0.179824	0.179593	0.0502441
		0.148958	0.038728	0.147448	0.116068	0.225731	0.135436	-0.0577035	0.0432829	0.0379688	0.0034176	0.0250611	0.0385619	-0.041646	0.282949	0.0347464	-0.125445	-0.191964	0.0976048	-0.199617	-0.221417	-0.0468968	-0.0979539	-0.31489	-0.00569599	-0.0142398	-0.0953357	0.392091	-0.383875	0.419373	0.0811235	0.303774	0.0156637	0.435095	0.189498	0.145819	0.0593794	-0.040273	0.177167	-0.0842194	0.124941	0.0363453	-0.0317757	-0.0322109	-0.158774	0.102862	0.115666	-0.268931	-0.127287
		0.447794	0.377085	0.323785	0.0567244	0.164686	0.00515813	0.169808	0.0790503	0.0326654	0.317086	-0.233881	0.183506	0.243598	0.274288	0.437954	0.227396	0.121438	0.129686	-0.0197163	0.349599	0.29013	0.519873	0.464426	0.362788	0.378115	0.681821	0.271063	0.241603	0.341816	-0.066119	-0.0209714	0.00967941	-0.251928	0.0459694	-0.13129	-0.109591	-0.0516124	0.112807	-0.100743	0.112003	-0.00645297	0.289138	0.0153255	0.228081	0.048388	0.36943	0.455288	0.431373
		-0.186241	-0.0270891	0.239801	0.273113	-0.0822292	-0.120525	-0.220851	-0.317666	-0.306092	-0.156006	-0.369045	-0.532517	-0.496693	-0.560205	-0.609738	-0.661686	-0.706836	-0.409627	-0.406034	-0.608044	-0.42397	-0.325396	0.0562717	-0.193579	0.0787604	0.0675182	0.391633	-0.602958	-0.509844	0.318558	0.381201	0.530918	0.0804837	0.109574	-0.00396685	0.0489148	0.337851	0.398551	0.394553	0.449931	0.507514	0.432702	-0.106438	0.303632	0.603373	0.321318	-0.207789	-0.00906705
		0.332323	0.42098	-0.216798	0.374688	0.0358982	-0.274852	-0.49649	-0.356044	-0.126921	-0.286366	-0.372555	-0.361209	-0.333256	-0.273804	-0.248613	-0.147117	-0.0128158	-0.0704589	-0.13968	-0.445134	-0.14393	0.0935248	-0.0929063	-0.11207	0.0786767	-0.411118	-0.551487	-0.608574	-0.676474	-0.628084	-0.707286	-0.618625	-0.575363	-0.195238	0.125658	0.000619822	0.222823	0.241166	0.0272705	0.00929726	0.00309911	-0.0536451	-0.249098	-0.316851	-0.236176	0.0190778	0.100078	0.239114
		-0.0206959	0.199401	-0.656748	-0.111985	-0.0847832	0.165651	0.154814	0.26921	-0.0563392	0.279316	0.0605772	-0.0187841	0.298416	-0.320294	0.0281686	-0.0517301	0.146911	0.17832	0.134898	-0.192569	0.17775	0.122793	-0.108172	-0.376137	0.282879	-0.0376299	0.180557	0.14823	0.00406857	-0.274689	-0.213794	-0.274902	-0.172484	-0.261919	-0.330537	0.344306	0.102288	0.041132	0.165109	-0.269019	0.349744	0.140013	0.393044	0.374147	0.394391	0.00762256	0.00111072	0.215314
		0.40664	0.547507	0.054612	0.380788	0.104406	0.138322	0.194921	0.0530298	0.429329	0.143048	0.144623	-0.0656854	0.28928	-0.348663	-0.365516	0.190344	0.201047	0.257917	0.15101	-0.0480219	-0.155785	-0.0887992	0.280314	0.342388	0.481307	0.118737	-0.243736	0.177248	0.173673	0.127111	0.233084	0.123523	0.178439	0.119934	0.196719	0.182415	0.144623	-0.351871	0.154214	0.280221	-0.173705	-0.3206	-0.177439	0.468957	0.489243	0.531102	0.579437	0.489483
		-0.175951	0.00326682	-0.520607	-0.479048	-0.544435	-0.5745	-0.207364	0.0350718	0.0771276	0.179492	0.0677864	-0.160094	0.378808	-0.0817969	0.207364	0.505353	-0.548748	-0.614808	0.170127	-0.0607057	0.00907369	0.0700022	0.121995	0.0555915	0.102513	0.153023	-0.0176817	-0.0502441	0.0132614	0.133812	0.184669	0.109473	0.0186123	0.0490815	0.0244281	-0.159729	0.224954	-0.18167	0.025126	-0.00023266	0.0260565	-0.111329	0.121995	0.083012	0.20794	0.156954	0.0490815	0.116199
		0.0539091	0.142915	0.136113	0.23697	0.103308	-0.0872832	0.0838719	0.0694633	-0.0159485	0.0022784	0.0414257	-0.0077133	0.240548	0.0799777	-0.164767	-0.249586	0.115185	-0.175442	-0.182421	-0.0497095	-0.115259	-0.394826	-0.0882307	-0.0170876	-0.0740142	0.219825	-0.450537	0.443782	0.0868094	0.204338	-0.0683254	0.413828	0.175141	0.117174	0.0163338	-0.0317375	0.153202	-0.114214	0.152833	0.0343869	-0.0926569	-0.0465709	-0.146007	0.110242	0.131061	-0.255332	-0.185555	-0.0597062
		0.385364	0.323785	-0.05157	-0.00859686	0.0550063	0.234468	0.0790503	0.0068775	0.241247	-0.24036	0.274288	0.333655	0.436391	0.504558	0.119801	0.191649	0.224607	-0.0180734	0.261381	0.268353	0.551804	0.518345	0.354685	0.428882	0.751214	0.312861	0.319072	0.313569	-0.107178	-0.021778	-0.0524185	-0.252722	0.166583	-0.161776	-0.0580606	0.0169387	0.144135	-0.0886704	0.0902804	-0.0524185	0.157769	0.0403257	0.264617	0.156166	0.331513	0.47756	0.433801	0.439562
		-0.122468	0.218696	0.220671	0.00411377	-0.132816	-0.211322	-0.281135	-0.267248	-0.209034	-0.421284	-0.579951	-0.496693	-0.531648	-0.589347	-0.641705	-0.637522	-0.423075	-0.416804	-0.605502	-0.447174	-0.299779	0.0272035	-0.176838	0.0590836	0.0946781	0.494057	-0.636684	-0.565369	0.349395	0.373173	0.528343	-0.0305424	0.17587	0.0198336	0.00528913	0.274602	0.354389	0.414509	0.477768	0.428384	0.402383	-0.090609	0.232419	0.398035	0.113218	-0.227946	0.0475933	-0.214513
		0.240049	-0.224555	0.313754	0.089695	-0.167284	-0.4299	-0.254919	-0.0341727	-0.382847	-0.323907	-0.325986	-0.310377	-0.25702	-0.352942	-0.327025	-0.0672587	-0.0821897	-0.177884	-0.337406	-0.101373	0.00185946	-0.118248	-0.113306	0.0675349	-0.375396	-0.518208	-0.528573	-0.57083	-0.503181	-0.58892	-0.557189	-0.532595	-0.0743443	0.24544	-0.0409025	0.0811521	0.187254	-0.00681801	-0.0440002	-0.0470977	-0.0917503	-0.355649	-0.37753	-0.291232	-0.0357682	0.0464952	0.191978	-0.00953913
		0.165195	-0.50595	-0.0145427	-0.0799438	0.122854	0.217281	0.197501	-0.183691	0.223865	-0.0339304	0.00666551	0.248783	-0.251047	0.0275938	-0.0367899	0.151484	0.200539	0.120011	-0.141764	0.169762	0.0509843	-0.13601	-0.359949	0.36799	-0.0325457	0.28786	0.14823	0.0264442	-0.358868	-0.213794	-0.206754	-0.169455	-0.3137	-0.179549	0.36196	0.0882953	0.0352573	0.223448	-0.345666	0.415889	0.177638	0.338862	0.312934	0.318402	-0.0391969	0.00888571	0.208855	0.334904
		0.476702	0.109143	0.357096	0.0862391	0.151709	0.25432	0.0988787	0.367809	0.255099	0.182368	-0.0126666	0.24185	-0.334835	-0.368574	0.211739	0.306157	0.320208	0.269714	0.104373	-0.0108069	-0.0576214	0.443862	0.451835	0.489202	0.162943	-0.223603	0.164136	0.2153	0.166521	0.269714	0.16175	0.239003	0.156978	0.160296	0.0877476	0.1708	-0.356121	0.106992	0.313129	-0.191119	-0.333413	-0.131238	0.501558	0.555821	0.578532	0.580342	0.419057	0.655258
		-0.00653363	-0.485642	-0.474645	-0.498795	-0.570224	-0.221232	0.105129	0.158674	0.253168	0.181887	-0.206593	0.301651	-0.0607786	0.14705	0.509718	-0.518432	-0.527123	0.15811	-0.00162862	-0.0586136	0.0950863	0.171744	0.109009	0.0713964	0.133349	0.0218692	-0.0551265	0.0123308	0.130106	0.2084	0.153254	-0.00255926	0.0169838	0.0414076	-0.148165	0.205638	-0.172898	0.049314	0.00721244	0.0716287	-0.0737199	0.108778	0.112025	0.192278	0.143537	-0.00279192	0.0867279	0.0074451
		0.162546	0.187415	0.229854	0.131562	-0.0402463	0.0383484	0.0706011	-0.00645545	0.0246814	-0.0469326	-0.00352609	0.19103	0.0223155	-0.128937	-0.273085	0.0752514	-0.156344	-0.167061	-0.151215	0.0436151	-0.360521	0	-0.00569599	0.0953357	0.181768	-0.46132	0.426168	0.115216	0.103858	0.0740142	0.443245	0.184715	0.121798	0.0239432	-0.0050116	0.125866	-0.0358199	0.209895	0.0652749	-0.0365629	0.0156712	-0.150336	0.10525	0.185779	-0.246731	-0.20359	-0.0673461	-0.0805307
		0.350501	-0.0275084	0.128775	-0.0429779	0.220892	0.166394	0.0635957	0.269995	-0.183506	0.283952	0.387669	0.442638	0.504558	-0.0509244	0.225775	0.268353	-0.0312159	0.280732	0.298487	0.617619	0.55785	0.372494	0.522195	0.762318	0.325666	0.304123	0.349638	-0.110395	-0.0878653	-0.0637017	-0.247164	0.153761	-0.135305	-0.0572546	0.0596724	0.159372	-0.0556427	0.0491941	-0.0894754	0.123257	0.122453	0.305698	0.147344	0.359891	0.538249	0.495819	0.43744	-0.169215
		0.291614	0.269628	0.00137126	-0.0685362	-0.107882	-0.2409	-0.0587514	-0.106856	-0.353627	-0.549851	-0.426654	-0.498449	-0.538595	-0.608044	-0.580806	-0.393436	-0.366327	-0.55762	-0.426654	-0.270377	0.120868	-0.110584	0.0684552	0.168459	0.492299	-0.636684	-0.549851	0.346832	0.387882	0.515439	-0.0291544	0.156568	0.0317322	-0.0608064	0.284972	0.367813	0.463339	0.411067	0.426223	0.367485	0.0543892	0.169599	0.406727	0.189835	-0.395859	0.00906705	-0.192081	0.090609
		-0.138896	0.407034	0.226771	-0.130112	-0.397219	-0.312461	-0.0896519	-0.304122	-0.343626	-0.264368	-0.356044	-0.303079	-0.305165	-0.325986	-0.103503	0.0640581	-0.154551	-0.30725	-0.149242	-0.0904322	-0.203829	-0.223435	-0.00929726	-0.320732	-0.518785	-0.517055	-0.588357	-0.521667	-0.634739	-0.564586	-0.517632	-0.0409025	0.195852	-0.0390438	0.0167348	0.149099	-0.0551502	-0.135533	-0.145401	-0.113751	-0.35738	-0.340625	-0.31627	-0.0172894	0.00596198	0.247924	-0.0649629	0.0506662
		-0.374903	0.0508895	0.00242383	0.159632	0.180085	0.166253	-0.160234	0.203499	-0.0393822	0.0145427	0.210778	-0.210209	-0.0304677	-0.0557515	0.0879041	0.162911	0.0798696	-0.106831	0.148626	0.0314329	-0.0495881	-0.407683	0.336468	-0.0488132	0.264917	0.0732016	0.0853881	-0.368409	-0.26092	-0.25892	-0.250916	-0.346339	-0.25592	0.336139	0.127448	0.041132	0.131637	-0.295129	0.376851	0.148383	0.342946	0.378202	0.359248	-0.0892339	-0.0066643	0.218542	0.291368	0.216929
		0.0340388	0.292379	0.123344	0.204326	0.238729	0.0569852	0.324828	0.300894	0.194921	-0.0229576	0.231703	-0.326368	-0.345593	0.14026	0.191534	0.230715	0.128307	0.0288167	-0.0923941	-0.0384202	0.449559	0.462063	0.456384	0.153397	-0.17963	0.149816	0.343553	0.049222	0.275605	0.0264156	0.0804088	0.051622	0.219418	0.0921289	0.173705	-0.312042	0.117668	0.262919	-0.0658292	-0.189669	-0.153563	0.486691	0.520797	0.566744	0.583957	0.397219	0.580342	0.526503
		-0.459194	-0.401285	-0.496606	-0.553056	-0.193475	0.0957993	0.22585	0.425262	0.172607	-0.182144	0.347169	-0.0654507	0.133089	0.481247	-0.463615	-0.563797	0.0967112	-0.0358259	-0.01489	0.145157	0.196657	0.100425	0.00302458	0.0525691	-0.01489	-0.108082	-0.0537316	0.158804	0.17082	0.109473	-0.0871923	-0.0465237	0.0246608	-0.137286	0.229546	-0.222886	0.0451285	-0.0241955	0.0283827	-0.0430355	0.0518716	0.0332674	0.112489	0.0846378	-0.0762756	0.0841733	-0.0609382	-0.0344303
		0.147826	0.155376	0.184592	-0.0326542	0.0345523	0.0633943	-0.00607572	0.03683	-0.0777553	0.0922741	0.313787	-0.0369773	-0.134651	-0.231994	0.0133418	-0.295194	-0.224196	-0.172184	0.0539282	-0.366025	0.0370198	0.0555218	0.209973	0.152073	-0.426168	0.426168	0.169051	0.109538	0.0270544	0.436364	0.196302	0.105147	0.0200458	0.0614193	0.00779579	-0.0413863	0.232444	0.0259001	-0.0552716	0.0672317	-0.168935	0.124991	0.12781	-0.193855	-0.164234	-0.0989735	-0.0222135	-0.104059
		0.0154741	0.0876323	-0.0653133	0.17834	0.17834	0.220892	0.281799	-0.162306	0.280732	0.483003	0.373426	0.513756	0.0164304	0.196531	0.25996	0.00328615	0.147608	0.313502	0.610218	0.566895	0.364407	0.49829	0.738644	0.414454	0.263824	0.337901	-0.130487	-0.112807	-0.102352	-0.112003	0.0838397	-0.0991333	-0.0209714	0.0540306	0.138517	-0.048388	0.0500002	-0.14574	0.144937	0.167384	0.299394	0.129684	0.382687	0.525547	0.482657	0.463429	-0.146969	0.461622
		0.363738	-0.00274252	0.0329073	-0.025067	-0.237391	-0.09396	-0.0178259	-0.270377	-0.480848	-0.344536	-0.414114	-0.470246	-0.547257	-0.480848	-0.297945	-0.347265	-0.454288	-0.395238	-0.293359	0.115259	-0.0825067	0.126475	0.0918699	0.446284	-0.636684	-0.494936	0.362192	0.359763	0.492088	0.0319305	0.159327	-0.0251221	-0.076655	0.294032	0.285425	0.507673	0.484163	0.354335	0.279233	0.0883467	0.259206	0.189835	0.259206	-0.332345	-0.00453355	-0.343351	-0.00453355	-0.144819
		0.423122	0.231199	-0.163041	-0.467373	-0.389012	-0.155612	-0.203282	-0.313502	-0.244407	-0.363274	-0.264368	-0.18318	-0.223341	-0.004272	0.0875201	-0.154551	-0.173645	-0.133302	-0.0867206	-0.166346	-0.244219	-0.0545308	-0.309856	-0.469425	-0.513592	-0.610811	-0.478768	-0.574797	-0.527423	-0.499703	0.0117765	0.206282	-0.0990902	0.0322279	0.213025	-0.107744	-0.191554	-0.146634	-0.133944	-0.380976	-0.399886	-0.237939	0.0447076	-0.0214624	0.247924	-0.0560281	0.116128	0.301142
		0.112589	0.00787741	0.164448	0.18309	0.139748	-0.190898	0.0805488	0.0212077	-0.0133309	0.160055	-0.242555	-0.06207	-0.116574	0.129746	0.0701099	0.0879041	-0.00287453	0.106258	-0.0307345	-0.100509	-0.435687	0.32658	-0.105684	0.2409	0.082342	0.0457635	-0.319331	-0.212789	-0.238895	-0.278892	-0.331526	-0.124946	0.295129	0.192931	0.0117535	0.0574836	-0.301983	0.310198	0.0994899	0.356534	0.39843	0.359248	-0.0098004	0.0471969	0.221769	0.261466	0.249149	0.126149
		0.24341	0.0965093	0.184723	0.236388	0.0372045	0.279199	0.279199	0.238729	-0.11151	0.24185	-0.330219	-0.383075	0.119934	0.166521	0.190344	0.07921	-0.0156098	-0.152204	0.149816	0.363318	0.366799	0.500451	0.130698	-0.236636	0.0995822	0.398011	0.0876008	0.197481	-0.0672183	0.0600209	0.0408208	0.216395	0.124229	0.166441	-0.34194	0.143565	0.267642	-0.0204869	-0.135886	-0.0944931	0.466149	0.491164	0.537529	0.617176	0.452079	0.546689	0.558556	0.437016
		-0.437016	-0.472442	-0.600026	-0.0934662	0.142398	0.144724	0.366025	0.202736	-0.142915	0.331278	-0.0934662	0.121445	0.537954	-0.511899	-0.587292	0.0981038	-0.0046532	-0.009539	0.159266	0.148859	0.102513	-0.0590785	-0.0314066	-0.0172164	-0.167124	-0.0530341	0.117127	0.171744	0.112489	-0.13358	-0.0602408	-0.055359	-0.164351	0.202185	-0.253616	0.0265217	-0.0730229	0.0123308	-0.071164	0.0248934	0.0046532	0.10785	0.0123308	-0.0864957	0.0467562	-0.10669	-0.126167	-0.211746
		0.203587	0.171356	0.0117716	-0.0034176	0.0687047	0.0925887	0.0539091	-0.156809	0.0682916	0.299747	-0.108606	-0.143851	-0.230421	-0.0162006	-0.249168	-0.229289	-0.0600209	0.0492408	-0.281484	0.0839666	-0.0825451	0.1987	0.0612129	-0.368776	0.368776	0.160565	0.105279	0.002848	0.438538	0.229881	0.121058	0.062161	0.113104	0.0458389	-0.0313664	0.278812	0.00935933	-0.0578815	0.0493988	-0.209701	0.100909	0.120221	-0.199985	-0.116766	-0.104059	-0.0365179	-0.100427	-0.0112892
		-0.0670308	-0.0841999	0.0773336	0.0687482	0.269995	0.320437	-0.00985839	0.320868	0.626473	0.516816	0.473726	-0.0574919	0.160674	0.280088	0.0377863	0.216037	0.305165	0.589387	0.574412	0.372494	0.578853	0.795232	0.414454	0.19698	0.286769	-0.0346813	-0.144135	-0.0588665	-0.0951097	0.0395194	-0.0209714	-0.0241975	0.132897	0.21055	-0.0685362	0.0209714	-0.0862552	0.180993	0.147344	0.325355	0.243987	0.404024	0.527914	0.518436	0.435318	-0.225483	0.45921	0.35976
		0.0342781	0.176432	0.0096416	-0.172231	-0.0675578	-0.108224	-0.226975	-0.355443	-0.244549	-0.349083	-0.464048	-0.535992	-0.441831	-0.235304	-0.357259	-0.403337	-0.37538	-0.307109	0.163801	-0.031893	0.158209	0.102165	0.552443	-0.597011	-0.470246	0.372408	0.284065	0.460715	0.0763249	0.186886	-0.056843	-0.00528913	0.344267	0.263633	0.452831	0.458517	0.288116	0.378418	0.183094	0.404555	0.360914	0.341152	0.0068003	0.029466	-0.283676	-0.0725051	-0.101917	0.0566543
		0.252202	-0.20011	-0.463339	-0.403365	-0.126921	-0.172585	-0.322868	-0.273804	-0.365338	-0.265417	-0.0960461	-0.280088	0.0608572	0.0501855	-0.297861	-0.141805	-0.0544546	0.0607239	-0.0656775	-0.197693	-0.0477172	-0.187869	-0.391505	-0.431825	-0.532021	-0.425919	-0.50839	-0.497383	-0.476434	0.00123964	0.254591	-0.0446198	-0.00929726	0.213637	-0.0539114	-0.139851	-0.0687731	-0.106619	-0.366025	-0.359687	-0.219701	0.0607937	-0.031596	0.353918	0.0572196	0.204375	0.273706	-0.0732998
		0.0460447	0.121647	0.239407	0.138542	-0.111381	0.0884122	-0.0163605	0.14216	0.109697	-0.202246	-0.074129	-0.119438	0.201677	0.00402435	0.0126478	0.0586237	0.0901992	-0.076107	-0.110261	-0.532795	0.301787	-0.0579609	0.23689	0.14823	0.0274611	-0.289201	-0.224848	-0.209772	-0.173493	-0.345352	-0.0518627	0.32523	0.172071	0.105684	0.10928	-0.389001	0.357891	0.141408	0.353819	0.397084	0.341585	-0.00326682	0.0582963	0.244324	0.227145	0.247541	0.132114	0.236276
		0.0870293	0.195705	0.231703	0.0538209	0.248867	0.334835	0.24107	-0.0467004	0.133594	-0.222326	-0.24107	0.129502	0.267356	0.354026	0.0396205	0.0120076	-0.124719	0.249648	0.366799	0.320208	0.509424	0.119934	-0.297945	0.0084054	0.24137	0.0540219	0.052822	-0.202236	0.0708163	0.0336186	0.273648	0.0629054	0.141712	-0.297752	0.291637	0.215531	-0.137343	-0.196917	-0.143999	0.478301	0.448683	0.52374	0.657893	0.438902	0.504339	0.572191	0.499703	0.0674111
		-0.479048	-0.591543	-0.109792	0.130761	0.107461	0.4179	0.20505	-0.0616871	0.369788	-0.0911328	0.0490957	0.546592	-0.459194	-0.5745	0.143999	0.0234976	-0.0346629	0.14909	0.124776	0.0864957	-0.0653543	-0.0265217	-0.049779	-0.147008	-0.0476863	0.0774372	0.146314	0.0981038	-0.15071	-0.0486164	-0.0283827	-0.177516	0.165507	-0.156029	0.0430355	-0.107386	0.042803	-0.0727905	0.0167512	-0.0214039	0.117822	-0.00395522	-0.181439	-0.0111676	-0.193891	-0.155567	-0.22755	-0.472936
		0.175218	0.044042	-0.0197455	0.0193658	0.0584623	0.0774269	-0.144099	0.0658701	0.28613	-0.0573694	-0.155264	-0.259621	-0.0152477	-0.154013	-0.20426	-0.0408021	0.0262655	-0.214197	0.133656	-0.144993	0.176118	-0.0953357	-0.270311	0.320441	0.20011	0.0740142	-0.0654806	0.408906	0.20861	0.106072	0.0795868	0.0869985	-0.0250567	-0.104591	0.321797	-0.00522384	-0.0326462	0.0115359	-0.194406	0.0776657	0.105467	-0.200346	-0.12765	-0.173273	0.00489469	-0.169297	-0.0120175	-0.0524286
		-0.0738998	0.0790503	-0.0738998	0.239553	0.325458	0.0870281	0.256535	0.614661	0.55785	0.529029	0.0262877	0.100144	0.301827	0.0985049	0.201411	0.333464	0.619097	0.516816	0.333561	0.435391	0.795232	0.328863	0.270953	0.240013	-0.00161325	-0.161776	-0.099938	-0.0669248	0.0806186	-0.0387131	0.0209714	0.0814239	0.206561	-0.104765	0.0451632	-0.0894754	0.14253	0.168185	0.372255	0.186591	0.425935	0.524067	0.531166	0.458306	-0.136689	0.459512	0.379147	0.308962
		0.169627	0.0732439	-0.127985	-0.0572834	-0.119158	-0.240852	-0.343626	-0.2279	-0.250091	-0.393436	-0.469361	-0.350901	-0.290605	-0.297028	-0.263928	-0.326309	-0.359981	0.241777	-0.00656674	0.149816	0.104036	0.544661	-0.655044	-0.427548	0.373683	0.293579	0.448883	0.146905	0.0984967	-0.0171893	0.0356979	0.337851	0.236303	0.413181	0.338951	0.374047	0.419734	0.142564	0.400209	0.334548	0.439171	0.144819	0.0996555	-0.316902	0.0475933	-0.129027	0.234655	0.174099
		-0.0597902	-0.291594	-0.206452	-0.0533873	-0.041646	-0.201167	-0.16198	-0.242303	-0.364306	-0.155612	-0.263318	0.0106799	0.0523201	-0.266466	-0.0875201	-0.0619242	0.223435	0.118248	-0.126893	-0.0309886	-0.157726	-0.356837	-0.365826	-0.475267	-0.352037	-0.422963	-0.437723	-0.471763	-0.00247929	0.17496	-0.0458588	0.135533	0.360434	0.0997085	-0.0489561	0.0898137	-0.202015	-0.338889	-0.333097	-0.310456	-0.0381522	0.0309999	0.432931	0.112563	0.11078	0.224411	-0.0250391	0.0220585
		0.107152	0.219077	0.130097	-0.113193	0.0732881	0.131303	0.190898	0.0988035	-0.279282	-0.0712583	-0.193138	0.12402	-0.0792956	-0.0569005	0.0930677	0.0626444	-0.0691305	-0.144351	-0.543132	0.282879	0	0.307747	0.158342	0.0864034	-0.292824	-0.186609	-0.192656	-0.246911	-0.379761	-0.107713	0.337501	0.18042	-0.029382	0.0868956	-0.418569	0.311566	0.127448	0.414549	0.438616	0.402465	0.111501	0.0854734	0.16406	0.23896	0.288704	0.174871	0.20239	0.272695
		0.220763	0.210591	0.080707	0.222326	0.257435	0.281526	-0.0205828	0.124133	-0.210591	-0.247308	0.101978	0.283844	0.322547	-0.0300172	0.0432213	-0.141455	0.25083	0.351701	0.260278	0.417557	0.0324182	-0.221232	-0.0168105	0.228345	0.0300172	-0.0276162	-0.153397	0.0168105	0.0720156	0.3349	-0.00439019	0.286297	-0.30633	0.309576	0.291209	-0.127144	-0.0760601	-0.174258	0.463339	0.463218	0.491344	0.639387	0.401975	0.543944	0.480167	0.414319	0.136643	0.226128
		-0.589419	-0.0467587	0.179568	0.116785	0.439949	0.105129	-0.103574	0.331278	-0.114454	0.181887	0.524952	-0.503168	-0.518432	0.18882	-0.0395471	0.023265	0.163658	0.128947	0.115967	-0.0383843	-0.00325724	-0.009539	-0.125008	-0.020706	0.0927648	0.187206	0.150479	-0.128947	0.00139596	-0.0290805	-0.144925	0.126167	-0.0895144	0.126862	-0.0314066	0.0300109	-0.0555915	0.0892822	0.01489	0.0920684	0.0011633	-0.120836	-0.0023266	-0.143999	-0.148859	-0.195915	-0.43832	0.332808
		0.017847	-0.0220237	0.0432829	0.116825	0.0728766	-0.149579	0.061467	0.257902	-0.0459	-0.128302	-0.156848	-0.0119124	-0.185212	-0.207508	-0.00656674	-0.0187616	-0.110958	0.0284781	-0.144993	0.229666	-0.0882307	-0.187415	0.25772	0.20011	-0.0213592	-0.231071	0.433281	0.256211	0.110329	0.0977412	0.0653133	-0.0627173	-0.128269	0.348125	0.00609447	0.0359101	0.0235062	-0.129544	0.0874436	0.147955	-0.254974	-0.137439	-0.178332	-0.000376515	-0.147946	-0.0178439	-0.0524286	-0.154826
		-0.0412593	-0.104786	0.322111	0.322111	-0.00328615	0.351191	0.6117	0.458213	0.48609	0.0968657	0.0624167	0.46455	0.0722639	0.194904	0.283437	0.586398	0.412882	0.312358	0.475831	0.7161	0.395563	0.281237	0.272536	-0.0685362	-0.141727	-0.0588665	0.026617	0.0427445	-0.0524185	-0.023391	0.0798133	0.236037	-0.116827	-0.00322649	0.0258105	0.150553	0.0935001	0.416406	0.227285	0.400644	0.50536	0.535005	0.475459	-0.150394	0.402433	0.360068	0.248017	0.226017
		0.0501262	-0.0978219	-0.0704927	-0.115059	-0.216783	-0.269456	-0.16939	-0.279579	-0.400639	-0.479083	-0.359074	-0.271297	-0.343626	-0.25286	-0.308941	-0.381707	0.212147	0.0243896	0.292441	0.0365822	0.494057	-0.622404	-0.439157	0.324996	0.292221	0.361106	0.127559	0.0582963	-0.00793368	0.0634485	0.264218	0.213	0.433053	0.23689	0.303632	0.33675	0.158342	0.458517	0.239124	0.343351	0.117736	0.0973943	-0.343351	-0.122253	-0.0792956	0.288116	0.090609	0.299203
		-0.222287	0.0149517	0.13968	-0.185298	-0.264368	-0.186357	-0.306208	-0.356044	-0.250716	-0.340517	-0.0608572	-0.045916	-0.187415	-0.146055	0.045916	0.206282	0.0576275	-0.100945	-0.0755822	-0.157726	-0.322543	-0.327971	-0.347833	-0.314692	-0.396862	-0.412896	-0.436544	0.0731064	0.199534	-0.0353262	0.146634	0.368819	0.128744	0.0167348	0.166346	-0.178384	-0.30289	-0.25731	-0.25731	0.0184817	0.0232508	0.448228	0.0637718	0.166549	0.275461	0.108996	0.0953197	0.0828244
		0.241795	0.116817	-0.135526	-0.0127249	0.0781288	0.164448	0.0821654	-0.33316	-0.12402	-0.272515	0.0614957	-0.105111	-0.0586237	0.133753	-0.00459925	-0.0509843	-0.0809894	-0.552792	0.172484	-0.0345794	0.336468	0.063042	0.0721858	-0.402842	-0.235887	-0.234884	-0.25792	-0.380741	-0.119879	0.371441	0.212362	-0.029382	0.018231	-0.240049	0.263509	0.117668	0.465194	0.541196	0.413208	0.166764	-0.00499823	0.22607	0.265746	0.282838	0.18783	0.216929	0.236276	0.155404
		0.227797	0.183153	0.137534	0.192569	0.350197	-0.0988787	0.110721	-0.218416	-0.327909	0.152204	0.294423	0.372594	0.184393	0.00360233	-0.111556	0.253193	0.330725	0.297945	0.42558	0.110359	-0.22716	-0.00600388	0.152204	-0.00600388	-0.0408208	-0.178439	0.0684177	0.139065	0.30659	-0.0614435	0.385776	-0.304901	0.340843	0.250309	-0.116938	0.00731697	-0.172667	0.372408	0.440909	0.497847	0.659648	0.335925	0.551258	0.479234	0.353237	0.0664205	0.187869	-0.220252
		-0.116785	0.151701	0.112123	0.301069	0.0631147	-0.0419544	0.172607	-0.00467671	0.0677864	0.535791	-0.540116	-0.537954	0.177285	-0.0460586	0.0600084	0.233219	0.147239	0.157186	-0.0446634	-0.0127961	-0.00535118	-0.111793	-0.0367562	0.129642	0.202415	0.143305	-0.124081	-0.0211713	0.0404774	-0.128715	0.130337	-0.10785	0.205178	0.0562889	0.014192	-0.0348955	0.0795279	0.0444308	0.119909	-0.0348955	-0.112721	-0.00395522	-0.122227	-0.122922	-0.150553	-0.285979	0.301628	0.198178
		0.00189867	0.111526	0.127039	0.0857671	-0.117328	0.0486946	0.241005	-0.0357025	-0.0707454	-0.148925	-0.0471647	-0.0426775	-0.132081	-0.000469054	-0.058615	-0.0597902	0.15632	-0.0811235	0.160565	-0.112377	-0.187415	0.321828	0.173291	-0.102438	-0.221232	0.424384	0.300431	0.120873	0.117914	0.116619	-0.0853311	-0.0999631	0.376294	0.0422198	0.0961317	0.0276411	-0.0907021	0.120438	0.210347	-0.252825	-0.128738	-0.170743	-0.0323775	-0.166765	-0.0396894	-0.0484252	-0.118217	0.0731656
		0.0446965	0.352167	0.313734	-0.0509244	0.362321	0.459767	0.493797	0.50916	0.0525664	0.201411	0.406025	0.0919475	0.175357	0.270031	0.602797	0.395563	0.195383	0.440265	0.66738	0.341633	0.305698	0.219319	-0.0258105	-0.0379068	-0.0435508	0.0572546	-0.0564487	-0.0201649	-0.110395	0.0604783	0.350419	-0.150553	0.0701475	0.0395194	0.216131	0.0870603	0.471542	0.243987	0.455085	0.515469	0.563208	0.50536	-0.116107	0.374231	0.33101	0.261188	0.262128	0.390294
		-0.0818343	-0.0440691	-0.177792	-0.110584	-0.171253	-0.092806	-0.161937	-0.322657	-0.348174	-0.236229	-0.146084	-0.218637	-0.0909338	-0.234379	-0.211219	0.286932	0.0150095	0.381707	0.0731398	0.508093	-0.629134	-0.330871	0.242102	0.24998	0.367813	0.112342	0.073552	0.076655	-0.0119004	0.273305	0.233565	0.36379	0.22347	0.214513	0.332345	0.234655	0.432702	0.241358	0.347747	0.241358	-0.0226668	-0.325732	-0.0973943	-0.126769	0.250287	0.0543892	0.308059	-0.129027
		-0.0256306	0.0853881	-0.153489	-0.228613	-0.144993	-0.280088	-0.376674	-0.306208	-0.297861	-0.043781	-0.00533999	-0.141805	-0.0736587	0.0555218	0.128127	0.0216929	-0.0570082	-0.0990902	-0.126893	-0.317713	-0.317109	-0.329177	-0.304411	-0.367622	-0.402213	-0.436544	0.0483367	0.13615	-0.0117765	0.1725	0.281976	0.162652	-0.00681801	0.14725	-0.157665	-0.301725	-0.278969	-0.226765	-0.0023848	0.126226	0.431796	0.0840147	0.164772	0.26024	0.081634	0.146402	-0.002981	-0.308129
		0.0763136	-0.121647	0.012119	0.140954	0.165651	0.056326	-0.309646	-0.144623	-0.23859	0.0850349	-0.102244	0.0143724	0.19086	-0.0413874	-0.00139713	-0.0893569	-0.583497	0.0752331	0.0132227	0.356191	-0.0132227	-0.0183081	-0.401658	-0.286864	-0.302781	-0.252918	-0.380741	-0.145195	0.28964	0.205427	-0.0646226	0.0560823	-0.228985	0.342946	0.165109	0.465194	0.499469	0.375499	0.0680326	-0.051082	0.238423	0.296694	0.303079	0.23198	0.22822	0.275899	0.107158	-0.114757
		0.161151	0.0996684	0.269879	0.297799	0.0498652	0.0917698	-0.179227	-0.283854	0.182012	0.383008	0.394553	0.257917	-0.0156098	-0.0384202	0.261458	0.354026	0.299119	0.414114	0.134285	-0.170098	-0.11395	0.17129	-0.0300172	0.0240144	-0.210551	0.129502	0.220046	0.340843	-0.212845	0.382959	-0.102348	0.494217	0.303744	-0.237405	0.043895	-0.266068	0.365706	0.396912	0.497847	0.680607	0.32049	0.539363	0.505265	0.326283	0.061467	0.182953	-0.303079	0.192782
		0.123774	-0.00935337	0.38338	0.160997	-0.155188	0.130761	-0.0163682	0.0584423	0.52278	-0.557357	-0.485642	0.190203	-0.0632625	0.049314	0.179824	0.191126	0.163658	-0.0439657	-0.0297783	0.0288479	-0.0895144	-0.0304762	0.140064	0.230006	0.212541	-0.121531	0.0190776	0.0797602	-0.1213	0.118518	-0.0994964	0.174976	0.0409425	0.0276848	-0.0130288	0.0690726	0.049779	0.150016	-0.0244281	-0.106922	0.0137267	-0.0732552	-0.0720935	-0.118703	-0.252325	0.143734	0.14146	0.218523
		0.0838719	0.102438	0.0793227	-0.213828	0.0676312	0.179071	-0.0736109	-0.0267781	-0.176792	-0.1555	0.046428	-0.242701	-0.0272035	-0.100761	0.002848	0.193059	-0.133656	0.228261	-0.181768	-0.263318	0.37015	0.2409	-0.0839666	-0.386615	0.430196	0.322701	0.146004	0.1639	0.126605	-0.115139	-0.0213449	0.352262	-0.0104476	-0.0195888	0.0502689	-0.0387387	0.0920053	0.125208	-0.240633	-0.102969	-0.166765	-0.039529	-0.152292	-0.0123816	-0.0829832	-0.119306	0.0618893	-0.0655273
		0.332147	0.382054	-0.0443558	0.216037	0.324067	0.503023	0.427003	0.0788269	0.191649	0.366576	0.00985839	0.214413	0.310169	0.6117	0.39714	0.228509	0.383052	0.55785	0.254919	0.236833	0.152959	0.0274235	-0.103961	-0.0427445	0.0878653	-0.0572546	-0.00806619	-0.0572546	0.0910854	0.410235	-0.155364	0.0419383	0.014519	0.251928	0.123257	0.541569	0.294663	0.457421	0.546493	0.577212	0.494326	-0.120397	0.344322	0.320151	0.283087	0.24268	0.334303	0.195123
		0.0734273	-0.162818	-0.0628326	-0.142351	-0.0834432	-0.149816	-0.319002	-0.328134	-0.243625	-0.225122	-0.249168	-0.152614	-0.304362	-0.250091	0.346355	0.0272035	0.41232	0.0384577	0.45784	-0.638359	-0.301613	0.303079	0.289503	0.350356	0.0901848	0.0777113	0.0660902	-0.0370198	0.296618	0.210255	0.35842	0.126769	0.234655	0.469224	0.239124	0.484163	0.230183	0.254748	0.365296	-0.0498588	-0.259206	-0.0951327	-0.101917	0.239124	0.153836	0.325732	-0.158342	0.163825
		0.0811235	-0.0373757	-0.13968	-0.088586	-0.221232	-0.341553	-0.228613	-0.23704	-0.0523201	0.0469834	-0.25807	-0.065125	-0.0821897	0.18664	0.0594853	-0.0353262	-0.111452	-0.208121	-0.390909	-0.355038	-0.343626	-0.309856	-0.405777	-0.398646	-0.4583	0.0390438	0.0718684	0.0173546	0.282583	0.242998	0.272251	0.13615	0.211799	-0.285979	-0.3273	-0.323819	-0.214398	-0.0256352	0.206734	0.41587	0.138098	0.225	0.36948	0.174243	0.239114	0.0292117	-0.32904	0.472468
		-0.0315072	0.0950636	0.102317	0.202899	0.0293182	-0.252744	-0.063793	-0.251612	0.153199	-0.0597725	0.00344944	0.219301	-0.0396634	-0.0851735	-0.126968	-0.555362	0.091479	0.0122056	0.315684	-0.0244102	-0.0183081	-0.395738	-0.285868	-0.230871	-0.182575	-0.215805	-0.138111	0.342946	0.188762	-0.146657	0.0770951	-0.259374	0.36738	0.231753	0.466518	0.490273	0.394391	0.0914074	-0.0649543	0.297758	0.282838	0.324315	0.209932	0.286571	0.287638	0.125065	-0.0745579	0.396153
		0.164297	0.317889	0.342522	-0.04037	0.193353	-0.126499	-0.262104	0.285021	0.399163	0.51949	0.327222	0.0276162	0.00720464	0.283844	0.400315	0.297945	0.419851	0.162943	-0.00120078	-0.130698	0.112753	0.0120076	0.0552218	-0.0300172	0.112753	0.22716	0.281149	-0.196917	0.388591	-0.0979693	0.39843	0.302179	-0.266205	0.0278028	-0.262919	0.317592	0.371296	0.436073	0.621634	0.273954	0.48576	0.456775	0.205546	0.0624577	0.154399	-0.246661	0.245684	0.0463595
		0.00467671	0.368508	0.0981322	-0.123257	0.144724	-0.0841312	0.107461	0.533626	-0.533626	-0.443682	0.228858	-0.0932292	0.108778	0.214381	0.226102	0.174284	-0.113184	-0.0797602	-0.0325696	-0.131264	-0.0700022	0.147471	0.174976	0.15071	-0.117127	-0.0167512	0.113416	-0.143305	0.0395471	-0.00791041	0.078831	-0.0125635	0.0193102	0.018147	0.0346629	0.0555915	0.127094	-0.0318718	-0.149553	-0.0227997	-0.0690726	-0.0704669	-0.155097	-0.218523	0.202703	0.0616871	0.16191	0.30386
		0.0967564	0.0410055	-0.286482	0.0676312	0.187811	-0.110195	-0.0417575	-0.194807	-0.132748	-0.0679867	-0.229289	-0.0323619	-0.141884	-0.0242068	0.173291	-0.164809	0.181768	-0.178943	-0.263318	0.337061	0.186004	-0.0683254	-0.367401	0.400507	0.318181	0.119394	0.194647	0.112179	-0.0662403	-0.0478795	0.383625	0.0261178	0.0235062	-0.0137124	0.0298173	0.0313405	0.119137	-0.230219	-0.130189	-0.224468	-0.0237194	-0.139976	0.116766	-0.0196646	-0.094977	0.119306	-0.129101	-0.00874004
		0.266618	-0.00985839	0.233881	0.296817	0.462873	0.544231	0.111613	0.258151	0.406025	-0.0985049	0.198158	0.286785	0.686135	0.481459	0.251623	0.364925	0.57291	0.251686	0.156968	0.200175	-0.044357	-0.107982	0.0564487	0.116023	-0.0427445	0.0878653	0.0395194	0.0620901	0.278865	-0.158571	0.0822292	0.0395194	0.198578	0.115219	0.492774	0.295452	0.438357	0.53471	0.560868	0.516359	-0.0817517	0.338753	0.337205	0.273397	0.226017	0.443239	0.1635	0.293699
		-0.177792	-0.0993576	-0.0365822	-0.050647	-0.0984218	-0.275899	-0.300696	-0.256551	-0.21771	-0.215856	-0.143284	-0.337252	-0.235304	0.32083	-0.00187622	0.455176	0.044084	0.501082	-0.640033	-0.372666	0.321134	0.315272	0.299009	0.116494	0.0555218	0.0330542	-0.0792956	0.299203	0.199264	0.386547	0.0611839	0.0973943	0.413235	0.214513	0.505398	0.243591	0.250287	0.281455	0.0407963	-0.35214	-0.0068003	-0.0860843	0.261434	0.0815587	0.387146	-0.23689	0.311328	0.268791
		0.0661919	0.003204	0.0939149	-0.116281	-0.213845	-0.045916	-0.0811235	-0.00640798	0.0619242	-0.322868	-0.0811235	-0.0725921	0.297143	0.210573	0.0990902	-0.0303689	-0.194624	-0.323146	-0.342423	-0.241166	-0.175575	-0.359236	-0.383159	-0.422963	0.0582468	-0.0427612	0.133065	0.362232	0.341822	0.45478	0.304411	0.335804	-0.340046	-0.348142	-0.28773	-0.239702	-0.0858001	0.19375	0.364874	0.153517	0.302307	0.389581	0.242052	0.294731	0.0339801	-0.383272	0.548623	0.305219
		0.116817	0.144571	0.304218	-0.0327668	-0.288293	-0.0408127	-0.267436	0.0660902	0.0189714	0.0747032	0.266307	0.00344944	-0.077502	-0.154077	-0.495704	0.133049	0.117852	0.332515	0.0732016	0.0599935	-0.431143	-0.307747	-0.169455	-0.150253	-0.0955387	-0.07117	0.303353	0.092494	-0.14081	0.0630882	-0.271772	0.415889	0.238667	0.451927	0.584933	0.376851	0.0718392	0.0699469	0.307332	0.222307	0.317952	0.167845	0.332788	0.277501	0.151615	-0.0789073	0.337157	0.414243
		0.276093	0.303214	-0.0949296	0.212157	-0.141473	-0.245749	0.196292	0.326054	0.384164	0.206989	0.0300172	0.0192119	0.302639	0.404919	0.349374	0.49258	0.155785	-0.0552218	-0.117541	0.0576214	0.0720156	0.118737	-0.0204125	0.158171	0.174865	0.346779	-0.281997	0.42782	-0.0146337	0.484169	0.262919	-0.201264	0.043895	-0.288071	0.341702	0.387076	0.420004	0.614498	0.317592	0.444555	0.434186	0.229064	0.0990902	0.215353	-0.268114	0.192782	-0.0136994	-0.103047
		0.351103	0.0537693	-0.0172774	0.0514326	-0.0257205	-0.00467671	0.500982	-0.476847	-0.381061	0.224954	-0.135433	0.180977	0.305839	0.194122	0.123386	-0.0813861	0.0127961	0.0144247	-0.078831	-0.036291	0.130106	0.195044	0.161809	-0.134044	0.0137267	0.071164	-0.111793	0.00651447	-0.0118655	0.0957827	-0.0551265	-0.048849	0.0186123	0.0653543	0.0741846	0.12524	0.0114002	-0.116431	-0.00488586	-0.00139596	-0.0288479	-0.107312	-0.125533	0.177792	0.130086	0.234314	0.30386	0.390249
		0.0383484	-0.212085	0.0984307	0.15373	-0.116233	-0.0417575	-0.153679	-0.148868	-0.0286104	-0.0998255	0.0164165	-0.12227	-0.004272	0.137909	-0.264717	0.150658	-0.226856	-0.147826	0.261919	0.224044	-0.102438	-0.363274	0.400142	0.330827	0.130487	0.233909	0.0877396	-0.0962598	-0.0601212	0.400211	0.0032649	0.0359101	-0.0256825	0.0546192	0.0346045	0.0839675	-0.171827	-0.100427	-0.244579	-0.0380235	-0.179416	0.208634	0.00327753	-0.0575231	0.164595	-0.169658	0.0316802	0.235664
		-0.0755456	0.272676	0.24036	0.398717	0.386088	-0.00821534	0.204664	0.417469	-0.203038	0.109975	0.308501	0.6117	0.336848	0.203675	0.271708	0.518345	0.198158	0.023391	0.192986	-0.0451632	-0.0596724	0.0926952	0.187391	-0.0225845	0.194584	0.0741753	0.02823	0.239218	-0.179392	0.0427445	0.0290364	0.267786	0.147344	0.440237	0.322214	0.435003	0.493131	0.593174	0.527618	-0.0671346	0.349576	0.347722	0.273085	0.259935	0.469462	0.170465	0.339372	0.127985
		-0.0825067	-0.0347065	-0.0281414	-0.00562864	-0.279579	-0.286932	-0.165664	-0.165664	-0.1787	-0.031893	-0.259319	-0.171253	0.325396	0.0468968	0.384416	0.0450216	0.503713	-0.644212	-0.35181	0.344267	0.299009	0.304435	0.117877	0.144143	-0.0515577	-0.0462718	0.341702	0.232195	0.429086	0.0521241	0.0657129	0.574522	0.0792956	0.456372	0.452079	0.402383	0.363105	0.0475933	-0.183094	-0.0521241	-0.0226668	0.303632	0.0996555	0.479901	-0.254748	0.450771	0.320742	0.437016
		0.238093	0.310377	0.212789	-0.0587232	0.146055	0.0917835	0.109893	0.18318	-0.196938	0.0480508	0.0395109	0.263731	0.296537	0.0805332	0.0910508	-0.116395	-0.282583	-0.338212	-0.214863	-0.146017	-0.360434	-0.365826	-0.418821	0.163268	-0.0458588	-0.0241719	0.350236	0.440669	0.476434	0.277723	0.308041	-0.479205	-0.476399	-0.346986	-0.313363	-0.129789	0.235588	0.434634	0.13335	0.376381	0.405601	0.235	0.242639	0.128008	-0.533751	0.505473	0.417579	0.309292
		0.21788	0.232237	-0.0867565	-0.243122	-0.000574907	-0.217597	-0.0206959	0.107404	0.0120729	0.243122	-0.063793	-0.111654	-0.159631	-0.477338	0.146207	0.106699	0.304768	0.0274611	-0.10467	-0.394553	-0.345352	-0.195679	-0.152276	-0.0691382	-0.0467801	0.2965	0.0840959	-0.099823	0.0476734	-0.252478	0.372794	0.246957	0.50995	0.533413	0.370088	0.100099	0.123687	0.320074	0.184592	0.341777	0.138075	0.318482	0.193765	0.14241	0.00707809	0.31121	0.390818	0.11747
		0.284629	-0.0189996	0.221545	-0.152496	-0.194921	0.0348191	0.262638	0.344718	0.197481	0.078011	0.0672183	0.276783	0.458656	0.357513	0.494831	0.183203	-0.00360233	-0.269714	0.0911959	0.148622	0.148622	-0.0732148	0.109162	0.0947904	0.348262	-0.281997	0.434789	0.0453576	0.535537	0.288071	-0.179513	0.0380438	-0.242418	0.371451	0.352494	0.453019	0.603758	0.310823	0.409575	0.408626	0.344588	0.0376807	0.248613	-0.218293	0.26032	-0.0810992	0.0128921	0.179685
		0.135417	-0.00493653	0.0187063	-0.0841312	-0.0116917	0.500982	-0.498795	-0.319901	0.172898	-0.135433	0.173129	0.255218	0.215991	0.149322	-0.0718611	0.00279192	0.0167512	-0.117358	-0.118054	0.0200081	0.110633	0.0653543	-0.174053	0.00651447	0.0818507	-0.131727	0.042803	0.0588461	0.0999605	-0.0827798	-0.0209387	0.0318718	0.0660515	0.11388	0.132654	0.0246608	-0.137517	-0.055824	-0.0414076	-0.0425704	0.0159977	-0.0959145	0.134636	0.150553	0.259068	0.341686	0.370439	-0.265805
		-0.148702	0.0555218	0.142657	-0.148925	0.00860771	-0.193228	-0.0909486	0.0220447	-0.149349	0.076887	-0.144218	-0.002848	0.146409	-0.204338	0.15915	-0.250716	-0.118055	0.310724	0.171878	-0.0953357	-0.300992	0.400507	0.333714	0.115879	0.220902	0.101629	-0.0643862	-0.0347065	0.417801	-0.0463533	0.0454832	0.000870641	0.0848366	0.00805339	0.0459183	-0.128738	-0.0858914	-0.254616	0.00903631	-0.166042	0.162425	-0.00582672	-0.0389613	0.153378	-0.132727	0.0167515	0.250037	0.278054
		0.349599	0.245216	0.456658	0.469079	-0.0230021	0.204664	0.345076	-0.0919475	0.129621	0.340102	0.605768	0.39714	0.254919	0.374821	0.530552	0.159041	0.0161321	0.184992	-0.140925	-0.111199	0.120846	0.160975	-0.180993	0.291506	0.151355	0.00322649	0.225692	-0.238423	0.02823	0.0161321	0.174591	0.125667	0.386242	0.260654	0.421225	0.546199	0.598956	0.516063	-0.0568123	0.320462	0.354207	0.272146	0.22098	0.426463	0.120681	0.29058	0.12735	0.475759
		-0.057209	-0.124607	-0.0581463	-0.233454	-0.272218	-0.162869	-0.112454	-0.134882	0.050647	-0.189861	-0.105907	0.307109	0.0168856	0.384416	0.057209	0.493178	-0.67244	-0.332695	0.433242	0.300366	0.359763	0.271813	0.164844	-0.0555218	-0.0819359	0.305662	0.260905	0.49599	0.0271996	0.0226668	0.526503	-0.0249333	0.477768	0.268114	0.347747	0.288116	-0.0747688	-0.316902	0.0385304	0.0339984	0.301418	0.0453278	0.376233	-0.292553	0.413989	0.320742	0.38155	-0.230766
		0.132239	0.110958	-0.138617	0.0555218	-0.0373757	0.0757917	0.152427	-0.196938	0.028834	0.0149517	0.248491	0.28319	0.0941432	0.0910508	-0.0873393	-0.34603	-0.324353	-0.242387	-0.148483	-0.321939	-0.326766	-0.360434	0.234445	-0.0061982	0.113306	0.405777	0.437723	0.603533	0.409338	0.365227	-0.471344	-0.443701	-0.299977	-0.283643	-0.060198	0.294731	0.418149	0.157072	0.398742	0.480887	0.229707	0.278969	0.245576	-0.553565	0.534303	0.41701	0.323239	-0.0994832
		0.242392	-0.0241449	-0.209641	0.0500065	-0.176609	-0.00172472	0.09823	0.0614957	0.256137	-0.0614957	-0.124185	-0.17905	-0.40902	0.121906	0.14823	0.352252	0.0315288	-0.115824	-0.362448	-0.319648	-0.114811	-0.0975682	-0.0416968	-0.116838	0.238667	-0.0868956	-0.134961	-0.060286	-0.295129	0.499469	0.255237	0.538604	0.560571	0.40112	0.103357	0.18606	0.182972	0.206162	0.385447	0.101185	0.341249	0.163519	0.0370198	-0.0468159	0.40361	0.360837	0.101185	0.151615
		0.12019	0.170586	-0.158005	-0.307079	-0.0660189	0.193913	0.218859	0.13548	0.109162	0.00120078	0.0600209	0.384164	0.192724	0.42787	0.0300172	-0.0480219	-0.252011	0.078011	0.101978	0.00240156	-0.0828064	0.0468218	0.0600209	0.44951	-0.159173	0.476348	-0.00731697	0.511376	0.261344	-0.159173	0.032192	-0.247154	0.327248	0.454503	0.472697	0.634074	0.411473	0.414319	0.358996	0.301141	0.0872155	0.239822	-0.208489	0.293385	-0.0653133	0.0743443	0.0879818	0.163268
		0.0370198	0.0397469	-0.0374094	0.0163682	0.450338	-0.524952	-0.244296	0.174053	-0.109009	0.139601	0.210701	0.26208	0.226791	-0.055359	0.00628181	0.0469888	-0.110633	-0.100425	-0.0644246	0.0881212	0.129179	-0.120836	0.0867279	0.118749	-0.157186	-0.0332674	0.0658191	0.138444	-0.0372214	0.000697981	0.0913718	0.0234976	0.139833	0.116663	0.0348955	-0.0918362	-0.0237302	-0.0772049	-0.0651219	0.0594038	-0.0137124	0.0548367	0.12098	0.202703	0.238821	0.16418	-0.29716	-0.354976
		0.0777553	0.198382	-0.23671	0.0235906	-0.201751	-0.127054	-0.0309551	-0.155878	0.0820384	-0.0876569	0.0384433	0.0967564	-0.157735	0.0683254	-0.270311	-0.152073	0.330142	0.217011	-0.0868094	-0.33291	0.407811	0.326495	0.111624	0.214483	0.0894068	-0.120504	0.0714314	0.394332	-0.0902676	0.0285116	-0.0158889	0.0628831	0.0907021	0.0315581	-0.113499	-0.104785	-0.246373	0.00828329	-0.158083	0.194937	-0.0593424	-0.0185722	0.137077	-0.17002	0.0105609	0.223229	0.284066	0.219627
		0.343227	0.444198	0.455103	-0.111613	0.271063	0.310169	-0.0459981	0.212789	0.336784	0.5684	0.250069	0.185422	0.383052	0.389248	0.131257	0	0.155364	-0.114415	-0.115219	0.107178	0.22171	-0.13129	0.175391	0.144135	-0.0596724	0.222506	-0.201772	-0.0225845	-0.0596724	0.21055	0.066119	0.280447	0.217726	0.469082	0.56116	0.571385	0.521401	-0.0533708	0.320151	0.350194	0.294634	0.23105	0.436058	0.125762	0.26526	0.13592	0.547375	0.416774
		-0.0431463	-0.0534595	-0.20658	-0.282337	-0.118064	-0.079697	-0.0609582	0.203796	-0.0890614	-0.19172	0.231603	-0.0159475	0.330871	0.0581463	0.569665	-0.598711	-0.299779	0.452079	0.301723	0.366472	0.248613	0.19514	-0.10964	-0.158342	0.292738	0.264997	0.473819	0.0249333	-0.0068003	0.371861	-0.0611839	0.430543	0.341152	0.35214	0.389326	-0.0951327	-0.387146	0.110958	-0.0430621	0.243591	0.101917	0.382784	-0.234655	0.455346	0.39548	0.423215	-0.168621	0.259303
		0.106699	-0.189532	0.0149517	-0.119474	-0.0138838	0.117345	-0.178943	0.0939149	-0.160919	0.327369	0.252152	0.0898137	0.14725	-0.107126	-0.377786	-0.340017	-0.267992	-0.160805	-0.338814	-0.356237	-0.379578	0.235667	-0.0613431	0.0675349	0.423554	0.600729	0.645792	0.397457	0.326162	-0.47696	-0.430093	-0.257896	-0.294731	-0.0768719	0.215577	0.430093	0.0976989	0.39817	0.442569	0.182523	0.291815	0.241465	-0.584131	0.543674	0.430093	0.3302	-0.214398	-0.347467
		-0.0264442	-0.142908	-0.0252946	-0.0465591	-0.00114981	0.0287434	-0.0247198	0.239156	-0.0838872	-0.113047	-0.156854	-0.405675	0.0803111	0.0813266	0.412957	0.154298	-0.132036	-0.30127	-0.226856	-0.063042	-0.175512	0.0193251	-0.10467	0.228985	-0.035057	0.041132	-0.0812958	-0.282773	0.488957	0.275899	0.590036	0.508641	0.4266	0.090864	0.227263	0.242715	0.185132	0.362343	0.0566098	0.303079	0.197	0.0962968	-0.0451834	0.482704	0.368886	0.0196003	0.158651	0.0114338
		0.235607	-0.182368	-0.337911	-0.0192119	0.177248	0.231899	0.189155	0.233084	0.155785	0.203424	0.408369	0.253193	0.323716	0.123523	-0.0180112	-0.0983844	0.0228138	0.00720464	0.0947904	0.0228138	0.13548	0.07921	0.497083	-0.160627	0.441745	0.122771	0.430609	0.28964	-0.033655	0.0643674	-0.236099	0.300172	0.479626	0.380055	0.596574	0.395315	0.361873	0.315659	0.202602	0.113924	0.325318	-0.179019	0.248613	-0.0611022	0.152427	0.0460586	0.170162	0.141037
		0.0397469	-0.0140299	0.0280585	0.387812	-0.463615	-0.170286	0.168972	-0.0941578	0.156723	0.248808	0.358304	0.225872	-0.0339652	0.0188449	0.025126	-0.119213	-0.0595435	-0.0332674	0.142148	0.136823	-0.115272	0.108082	0.049314	-0.160191	0.0162859	0.0565214	0.165507	0.0153553	-0.00791041	-0.00279192	0.0279174	0.107154	0.108082	0.025126	-0.0725582	-0.0469888	-0.0686079	-0.0476863	-0.0525529	-0.150553	0.191387	0.198178	0.247826	0.12098	0.193652	-0.343903	-0.453502	0.425262
		0.157881	-0.129255	0.065332	-0.158749	-0.146025	-0.0220447	-0.126008	0.132081	-0.0871888	0.0412902	0.0128158	-0.0868094	0.0484066	-0.215604	-0.205747	0.359143	0.232476	-0.0725921	-0.349493	0.409453	0.294806	0.119949	0.199977	0.0977412	-0.160766	0.120873	0.384518	-0.0835329	-0.0084887	0.00457086	0.0809254	0.135828	0.0102299	-0.0884357	-0.144686	-0.224109	0.0192017	-0.185194	0.230579	-0.0535203	-0.0637083	0.0764386	-0.145773	-0.000364171	0.223066	0.250527	0.185003	0.0454225
		0.504558	0.464426	-0.282342	0.309656	0.306833	-0.0624167	0.167202	0.311836	0.595355	0.287171	0.220239	0.361622	0.389248	0.0328586	0.023391	0.100743	-0.0669248	-0.0830345	0.100743	0.162578	-0.154562	0.217726	0.0902804	0.0120992	0.236037	-0.261447	-0.0306493	0.026617	0.148146	-0.0532246	0.156166	0.174591	0.509441	0.560868	0.60242	0.562916	0.0301336	0.352664	0.382831	0.320151	0.285273	0.424061	0.157165	0.354825	0.131794	0.605014	0.426512	0.345912
		0.0253276	-0.233454	-0.239003	-0.048772	0.148883	0.122738	0.365421	-0.13675	-0.189861	0.225122	0.0675182	0.308025	0.0806336	0.597011	-0.608891	-0.274059	0.479545	0.319331	0.391886	0.157947	0.19514	-0.0343761	-0.199003	0.26032	0.267724	0.485574	-0.090609	-0.0792956	0.363105	-0.129027	0.494796	0.323525	0.44563	0.349944	-0.110958	-0.270339	0.0453278	0.0589191	0.365296	0.108698	0.347747	-0.0362645	0.400115	0.330142	0.306616	-0.182996	0.0627593	-0.154228
		-0.107764	0.0821897	-0.0395109	-0.0266984	0.207508	-0.166223	0.0917835	-0.169404	0.345429	0.244219	0.077439	0.068154	-0.0452393	-0.295931	-0.217313	-0.0848646	-0.0340869	-0.181724	-0.163268	-0.154029	0.220375	-0.0755822	0.196466	0.424737	0.502601	0.625305	0.481683	0.417636	-0.48537	-0.447097	-0.247337	-0.336573	-0.0327881	0.32962	0.498784	0.135131	0.379253	0.394736	0.264927	0.365449	0.272536	-0.664354	0.545325	0.430093	0.355072	-0.229707	-0.366831	0.469558
		-0.050581	0.0126478	-0.0298929	0.043686	0.0413874	-0.0126478	0.24029	-0.0752773	-0.136705	-0.113047	-0.328103	0.00305143	0.090464	0.378782	0.199708	-0.215805	-0.256506	-0.229867	-0.0233932	-0.166425	0.0305119	0.00711997	0.0910945	-0.035057	-0.041132	-0.0728938	-0.374147	0.530814	0.311566	0.482371	0.447938	0.457239	0.14241	0.16898	0.218005	0.183512	0.395389	0.0119782	0.259326	0.180813	0.116928	-0.00871148	0.428557	0.392419	0.0729267	0.148909	0.0125227	-0.00598916
		-0.276093	-0.387645	-0.0935923	0.111556	0.107965	0.156978	0.166521	0.162943	0.049222	0.343553	0.186774	0.192724	-0.0564216	-0.0995822	-0.149816	0.0552218	0.180821	0.0396205	0.00240156	0.133089	0.0744139	0.494217	-0.215738	0.526968	0.144623	0.492783	0.378395	0.0555949	0.116938	-0.29748	0.288532	0.486361	0.321456	0.618068	0.333998	0.401024	0.248613	0.136643	0.0891951	0.309856	-0.199657	0.263244	-0.044253	0.166223	-0.0317322	0.166223	0.129828	0.34555
		-0.00935337	0.0257205	0.425882	-0.505353	-0.202736	0.16412	-0.0402448	0.131959	0.143074	0.32104	0.227021	-0.0374539	0.0118655	-0.00511852	-0.10553	-0.0569864	-0.0495465	0.101353	0.0267543	-0.146082	0.110401	0.0486164	-0.152329	-0.0302435	0.0658191	0.116199	-0.0844055	0.0365236	0.009539	0.0776695	0.14099	0.149784	-0.0283827	0.0130288	-0.0479189	-0.0739523	-0.0990322	-0.0731013	-0.182326	0.335029	0.285979	0.335029	0.14828	0.332808	-0.363817	-0.390249	0.500829	0.341686
		-0.0742477	0.0853881	-0.13941	-0.10901	-0.0618954	-0.155878	0.119934	0.00234527	0.022783	0.0669031	-0.0284781	0.127985	-0.218418	-0.287063	0.389354	0.2409	-0.116635	-0.306555	0.420019	0.291356	0.127899	0.170535	0.103296	-0.140464	0.115879	0.403058	-0.0872264	-0.00500618	-0.0106653	0.0759269	0.151202	-0.0137124	-0.120032	-0.150481	-0.221232	-0.00640074	-0.214035	0.194216	-0.0913432	-0.112773	0.00691922	-0.170743	-0.133814	0.227322	0.263733	0.196831	0.0422737	0.24171
		0.45199	-0.317666	0.26945	0.361622	-0.0164304	0.224152	0.280088	0.648473	0.340039	0.241725	0.419101	0.433264	0.0443558	-0.00564635	-0.026617	-0.0508064	-0.0419383	0.0967193	0.137714	-0.209752	0.17379	0.0757863	0.0628959	0.240808	-0.26937	-0.048388	0.0653133	0.111199	-0.041132	0.231264	0.234447	0.511086	0.507146	0.604726	0.555888	0.0249684	0.427728	0.360685	0.307406	0.260562	0.44563	0.12608	0.346177	0.188805	0.606743	0.391417	0.312795	0.296505
		-0.175908	-0.204724	-0.0553343	0.107778	0.109649	0.37538	-0.0675182	-0.184282	0.157276	0.104972	0.361795	0.112454	0.627453	-0.585934	-0.339074	0.532633	0.389217	0.409196	0.207508	0.137235	-0.0396634	-0.0145449	0.296618	0.27045	0.477741	-0.0883467	-0.117736	0.140309	-0.178597	0.437016	0.330142	0.482032	0.227946	-0.178597	-0.325732	0.0407963	0.106438	0.330142	0.101917	0.363105	-0.101917	0.36758	0.306616	0.182996	-0.163825	-0.00482921	-0.0338013	0.0627593
		-0.0202913	-0.0469834	-0.106699	0.137554	-0.153489	0.129048	-0.0864541	0.163268	0.0817709	-0.00805764	0.00309911	-0.101563	-0.397457	-0.249102	-0.18664	-0.0532921	-0.203215	-0.185411	-0.219762	0.299566	0.00123964	0.163884	0.443613	0.433006	0.596799	0.393291	0.343025	-0.462902	-0.43917	-0.305219	-0.423272	-0.0572196	0.336573	0.392446	0.141658	0.386141	0.330779	0.18134	0.347564	0.341204	-0.543674	0.48537	0.400458	0.41245	-0.209093	-0.452214	0.523428	-0.460108
		0.0614957	-0.0695357	0.0293182	-0.0183965	-0.00919845	0.256137	-0.0477082	-0.146436	-0.0935396	-0.253598	-0.029495	-0.0203422	0.436242	0.132036	-0.173493	-0.338536	-0.188625	-0.0162739	-0.162384	0.0427135	-0.0315288	0.227601	-0.032253	0.0704927	-0.0756948	-0.3225	0.496844	0.271772	0.499469	0.443946	0.431945	0.145659	0.153532	0.2137	0.175951	0.349696	-0.0587859	0.195922	0.185671	0.110958	-0.101728	0.354389	0.379597	0.158651	0.148909	0.0283106	-0.0147005	0.171629
		-0.426311	-0.115147	0.0887992	0.069617	0.103175	0.223603	0.176057	0.0648194	0.327222	0.206989	0.0744139	-0.12113	-0.133089	-0.233084	0.0084054	0.07921	0.069617	0.0899976	0.146233	0.0887992	0.392555	-0.248938	0.463927	0.248938	0.382255	0.407648	0.137343	0.20416	-0.34586	0.219273	0.414564	0.24959	0.613604	0.392457	0.347472	0.228086	0.0247916	0.139604	0.413371	-0.207508	0.24959	0.0231829	0.117877	-0.0419658	0.148483	0.150201	0.326657	0.490204
		-0.0584423	0.351701	-0.505353	-0.237384	0.22725	-0.0267543	0.12524	0.131959	0.367074	0.273046	-0.0418728	-0.023265	-0.0446634	-0.124081	-0.0769725	-0.0700022	0.0888178	0.0109349	-0.169434	0.0832443	0.0262891	-0.145851	-0.0548941	0.0341977	0.0967112	-0.0544291	0.061403	-0.0341977	0.0360585	0.133812	0.152792	-0.000930642	-0.0216366	-0.0500116	-0.0623328	-0.0116329	-0.0867919	-0.150553	0.328363	0.265805	0.385854	0.247826	0.32614	-0.429619	-0.490127	0.477241	0.442663	-0.343903
		0.129572	-0.158115	-0.0909486	-0.0262655	-0.102165	0.0998255	0.0361133	0.002848	0.004272	-0.106699	0.0896519	-0.317666	-0.22545	0.367401	0.253518	-0.204338	-0.282879	0.418745	0.285905	0.144712	0.228598	0.0838488	-0.143234	0.150065	0.476958	-0.0691884	0.0391739	0.0295996	0.101777	0.179735	-0.0709275	-0.123297	-0.124748	-0.262493	-0.0124249	-0.211875	0.179777	-0.155188	-0.0935236	0.0335006	-0.147584	-0.139976	0.204709	0.270409	0.220446	0.103039	0.272524	0.338751
		-0.186764	0.272676	0.384697	-0.0624167	0.134529	0.340102	0.681821	0.518345	0.253271	0.466163	0.365496	0.0459981	-0.0870603	-0.0346813	-0.150553	0.014519	0.103156	0.231264	-0.286769	0.0846449	0.0870603	0.00806619	0.22171	-0.223303	0.0088728	0.128077	0.115219	-0.0459694	0.211347	0.232856	0.483027	0.510418	0.550607	0.517546	-0.0111932	0.380068	0.338753	0.298998	0.132112	0.339196	0.0777495	0.406404	0.149876	0.57983	0.331319	0.237259	0.300868	0.2809
		-0.145151	0	0.048772	0.0647069	0.263007	-0.0272035	-0.0862524	0.142351	0.188002	0.401538	0.0825067	0.599561	-0.475551	-0.319916	0.52773	0.405207	0.407867	0.292221	0.16898	0.0145449	0.0132227	0.265517	0.290862	0.447566	-0.20106	-0.126769	-0.00906705	-0.0453278	0.48842	0.22347	0.356529	0.290335	-0.178597	-0.256977	-0.0453278	0.108698	0.376233	0.149328	0.34555	-0.268114	0.306616	0.400115	0.135012	-0.202133	0.0434561	-0.0675833	0.0916908	-0.0482828
		-0.002136	-0.163041	0.0405785	-0.173645	-0.0341727	-0.0373757	0.0656775	0.0464783	-0.0192139	-0.0607239	-0.0192139	-0.420596	-0.203829	-0.176805	-0.0452393	-0.211799	-0.227719	-0.252762	0.305621	-0.0433807	0.182338	0.279546	0.431825	0.515324	0.220375	0.24544	-0.408456	-0.426115	-0.35911	-0.431228	-0.0554324	0.32614	0.428957	0.0339801	0.445965	0.4153	0.224411	0.368328	0.340046	-0.55137	0.443135	0.374081	0.332518	-0.19375	-0.443514	0.510232	-0.437175	0.160591
		-0.0224204	-0.00172472	-0.0454099	-0.0143724	0.227249	-0.00804866	-0.126272	-0.00838275	-0.185284	-0.110755	0.0101713	0.454584	0.138111	-0.153287	-0.295239	-0.127985	-0.0325457	-0.145195	0.107713	0.0447468	0.103686	0.0434683	0.01763	0.0644892	-0.2965	0.479734	0.266264	0.463869	0.455912	0.259374	0.102814	0.189913	0.150533	0.0930373	0.269488	-0.0479043	0.185132	0.144035	0.0740142	-0.128318	0.292221	0.388683	0.140243	0.0598739	0.0435508	0.0179671	0.1153	0.338077
		-0.0816076	0.0204125	0.0204125	0.153397	0.235452	0.261458	0.155785	0.264997	0.314358	0.115147	0.00480311	-0.111556	-0.252011	0.0804088	0.0300172	0.159364	0.00960616	0.166521	0.0720156	0.309576	-0.209951	0.433396	0.284864	0.281149	0.378395	0.0190236	0.237405	-0.334971	0.288532	0.375246	0.1918	0.575816	0.394363	0.337851	0.195729	-0.0872155	-0.0555218	0.452079	-0.277844	0.324353	-0.0547847	0.0990902	-0.0368492	0.0436285	0.152237	0.38806	0.408687	-0.286734
		0.383312	-0.591543	-0.237384	0.268708	-0.110865	0.176592	0.158573	0.436441	0.308111	-0.0151226	0.0604733	-0.0209387	-0.0892822	-0.0881212	-0.0451285	0.0895144	0.0700022	-0.142148	0.0939256	-0.061403	-0.116663	-0.0316392	0.0579162	0.0969433	-0.104834	0.0409425	-0.0595435	0.0437332	0.149322	0.138212	0.0137267	0.0195429	-0.0579162	-0.0541966	-0.0474538	-0.0388475	-0.28374	0.377051	0.363817	0.472936	0.366025	0.418718	-0.44917	-0.601812	0.603879	0.40122	-0.28374	0.618307
		-0.0560952	-0.0233474	0.0445528	-0.0979539	0.10731	0.0408021	0.0725921	0.0555218	-0.140743	0.0896519	-0.299601	-0.163394	0.383875	0.271708	-0.174705	-0.313502	0.422202	0.333894	0.13991	0.209528	0.0584521	-0.191705	0.113844	0.46383	-0.0674491	0.0200241	0.077231	0.104599	0.159639	-0.0946115	-0.0553398	-0.0491531	-0.224109	-0.00828329	-0.175441	0.0858914	-0.114225	-0.0549759	-0.0174798	-0.114225	-0.139251	0.181386	0.288288	0.260312	0.114611	0.296075	0.320047	0.177098
		0.274288	0.364925	0.0131444	0.136164	0.291803	0.710424	0.489175	0.294359	0.488682	0.357554	0.0656995	-0.0822292	-0.0459694	-0.0741753	0.02823	0.208156	0.233651	-0.249546	0.066119	0.154562	-0.000806624	0.229673	-0.24637	0.0451632	0.165782	0.140122	-0.0556427	0.313569	0.208954	0.468083	0.489543	0.570802	0.541785	-0.0413233	0.44834	0.333179	0.33101	0.149876	0.208287	0.131159	0.376382	0.178374	0.554129	0.361918	0.218126	0.260248	0.2784	0.231365
		0.0196996	0.0543969	-0.00187622	0.150749	0.00469054	-0.0843796	0.13675	0.148883	0.374476	0.0731398	0.598711	-0.501959	-0.378093	0.501867	0.371833	0.438336	0.36379	0.0596835	0.0132227	-0.0290883	0.323709	0.255444	0.468583	-0.169599	-0.153836	0.0747688	-0.0385304	0.454226	0.196571	0.398035	0.196571	-0.176348	-0.285897	-0.0385304	0.171849	0.395859	0.183094	0.205546	-0.259206	0.306616	0.320742	0.0868712	-0.149426	-0.0579344	-0.0289733	0.0820506	-0.0241449	0.478139
		-0.168344	-0.0234949	-0.138617	-0.137554	0.0170876	0.0916693	0.0607239	0.0204534	0.0179743	-0.0687731	-0.433006	-0.24483	-0.249102	-0.157726	-0.28744	-0.224659	-0.260685	0.359835	-0.178035	0.184797	0.405777	0.60129	0.476434	0.211186	0.252152	-0.391873	-0.340046	-0.373506	-0.320336	0.0596023	0.334835	0.397026	-0.00894294	0.435768	0.499342	0.304636	0.368328	0.399886	-0.537614	0.498784	0.433499	0.316851	-0.211451	-0.395738	0.523428	-0.387726	0.112454	-0.304463
		0.00747376	-0.0833133	0.00574906	0.203953	-0.0781476	-0.146436	-0.0656417	-0.228818	-0.0752331	-0.0518627	0.405168	0.0193251	-0.169455	-0.441708	-0.253919	-0.114811	-0.162384	0.0589772	-0.0193251	0.0434683	-0.0644892	-0.00587681	0.00140242	-0.163716	0.434615	0.190152	0.442614	0.486324	0.370088	0.166764	0.17835	0.154322	0.137533	0.282838	0.014156	0.158651	0.178112	0.0054447	-0.0919507	0.261723	0.267724	0.22607	0.0810817	-0.0098004	0.0255887	0.147826	0.261466	0.266815
		-0.164136	-0.158171	0.0336186	0.127111	0.127111	0.131894	0.183203	0.191534	0.0192119	0.0816076	-0.117541	-0.22953	-0.0120076	0.0636198	0.164136	-0.00240156	0.141455	0.0240144	0.35419	-0.248938	0.454238	0.299183	0.27815	0.396892	-0.0526702	0.247497	-0.438235	0.225149	0.27866	0.202602	0.491344	0.387691	0.339777	0.24959	-0.284648	0.00595027	0.525582	-0.291444	0.315659	-0.0526785	0.107992	-0.0317322	0.0654298	0.141037	0.372284	0.379192	-0.282275	-0.0097545
		-0.583035	-0.258103	0.2401	-0.176131	0.228628	0.143074	0.387702	0.286274	0.00442054	0.0906753	-0.0046532	-0.0953184	-0.153486	-0.0560565	0.0825475	0.107386	-0.0909075	0.169203	-0.0913718	-0.0885856	-0.0374539	0.0460586	0.16412	-0.0681431	-0.0227997	-0.12663	0.0462911	0.140527	0.124776	0.00884104	-0.0146573	-0.0414076	-0.0348955	-0.0641922	0.0434164	-0.368232	0.440492	0.475089	0.470781	0.502966	0.683224	-0.553839	-0.699175	0.695198	0.549631	-0.385854	0.636739	0.744373
		-0.0314464	0.1031	-0.117597	0.156344	-0.0314241	-0.0213592	0.0199354	-0.0868094	0.00996792	-0.157735	-0.176118	0.404388	0.299601	-0.0683254	-0.278692	0.398496	0.302426	0.116804	0.207692	0.0434271	-0.217968	0.0133641	0.419929	-0.041132	-0.0278587	0.0578815	0.126075	0.184484	-0.144492	-0.0123816	-0.0152949	-0.143962	-0.0101658	-0.171104	0.121846	-0.143962	-0.0731656	-0.00291336	-0.11858	-0.131639	0.226176	0.272036	0.301747	0.103535	0.276428	0.293897	0.109451	0.209079
		0.291803	0.0542083	0.114889	0.278413	0.687572	0.563883	0.331933	0.437016	0.392407	0.0673407	-0.010486	0.0258105	-0.0185518	0.0725642	0.266201	0.240013	-0.333984	0.0564487	0.112003	-0.129684	0.285979	-0.212145	0.0967193	0.167384	0.26937	-0.12406	0.366804	0.300183	0.454751	0.423471	0.558525	0.543846	-0.0387412	0.438047	0.375768	0.383138	0.114327	0.0679771	0.0624657	0.35575	0.130525	0.525251	0.407625	0.289247	0.324497	0.268078	0.209321	0.180271
		0.13675	0.0168856	0.168459	0.0337687	-0.109649	0.0375199	0.20101	0.330871	0.0309551	0.619875	-0.475551	-0.454288	0.480789	0.338236	0.481659	0.300366	0.0943412	-0.076655	-0.0792956	0.272008	0.255444	0.395886	-0.176348	-0.0634485	0.0543892	-0.239124	0.541196	0.21003	0.398035	0.248056	-0.0249333	-0.196571	0.0657129	0.283676	0.426223	0.194326	0.189835	-0.279233	0.202133	0.249802	0.0916908	0.0675833	0.0193163	0.0338013	0.0916908	-0.0579344	0.469038	-0.536731
		0.0106799	-0.125857	-0.146055	0.0427135	0.0724874	0.050195	0.0229324	-0.0526727	-0.0737254	-0.470594	-0.233834	-0.225271	-0.188483	-0.281976	-0.248491	-0.264948	0.351436	-0.160189	0.182953	0.431825	0.577627	0.442436	0.142318	0.253371	-0.395309	-0.396453	-0.438037	-0.390727	-0.0369602	0.295314	0.336573	0.158849	0.410168	0.48537	0.264341	0.364874	0.382124	-0.577608	0.508812	0.495436	0.392446	-0.269025	-0.354737	0.579475	-0.45853	0.194508	-0.311788	-0.54908
		0.00804866	0.027019	0.226681	-0.0947886	-0.183899	-0.0481918	-0.276242	-0.196686	0.0305119	0.404193	0.0508462	-0.217815	-0.452246	-0.226856	-0.092494	-0.0833574	0.132036	0.0233932	0.123257	0.103686	0.0117535	-0.00280485	-0.237285	0.383605	0.227601	0.402465	0.356534	0.378202	0.198618	0.254625	0.211547	0.0799945	0.24057	0.0424624	0.154863	0.211008	-0.0206892	-0.126149	0.222877	0.263906	0.192686	0.129403	0.0332097	0.0359312	0.180813	0.320074	0.297758	0.234129
		0.141455	0.192724	0.309673	0.166521	0.07921	0.143844	0.262638	0.153397	0.23782	-0.177248	-0.248466	-0.0432213	0.0312177	0.106768	-0.00480311	0.17963	0.0576214	0.392555	-0.28773	0.387184	0.334835	0.225462	0.410716	-0.180964	0.269078	-0.392275	0.284648	0.360419	0.179019	0.503412	0.421898	0.358996	0.175083	-0.324353	-0.0218169	0.511743	-0.300172	0.231021	-0.0505723	0.105025	-0.075718	0.169177	0.169527	0.351502	0.360419	-0.263771	-0.00520243	-0.450477
		-0.260402	0.270535	-0.177977	0.174746	0.0737199	0.415587	0.270535	0.0160532	0.0990322	-0.009539	-0.0621004	-0.154873	-0.0421053	0.109473	0.168972	0.00604915	0.206099	-0.0537316	-0.0360585	-0.0528016	0.0625652	0.162271	-0.039082	0.0562889	-0.0555915	0.134507	0.235972	0.225413	0.0971754	0.0655867	0.0176817	0.0190776	-0.0107023	0.0799475	-0.354976	0.399028	0.545416	0.455666	0.444833	0.722881	-0.541196	-0.691214	0.628563	0.528502	-0.440492	0.568524	0.779031	0.543307
		0.0974859	-0.0412709	0.210756	-0.0604896	-0.0939149	-0.0313255	0	-0.001424	-0.25632	-0.193059	0.389354	0.205747	-0.0370198	-0.215604	0.418199	0.301701	0.12716	0.220902	0.0274693	-0.201447	-0.00482598	0.352621	0.0126241	0.00914167	0.0259001	0.133878	0.24	-0.0880954	0.0404174	-0.0338646	-0.153016	-0.0560861	-0.171104	0.113136	-0.231297	-0.135627	0.0222135	-0.0800747	-0.0833468	0.208974	0.271223	0.298992	0.13476	0.24612	0.258868	0.105342	0.146733	0.07919
		-0.0968657	0.103422	0.266676	0.690441	0.492257	0.346571	0.404388	0.311259	0	-0.0330686	0.0596724	0.0524185	0.0620901	0.264617	0.174591	-0.255102	-0.0169387	0.0161321	-0.0612842	0.216131	-0.243987	0.0548367	0.260654	0.3332	-0.150553	0.32771	0.228081	0.464422	0.441077	0.532052	0.545905	-0.0860492	0.494923	0.374231	0.446526	0.154313	0.098148	0.0455814	0.364999	0.13592	0.562916	0.391417	0.327594	0.306161	0.335967	0.253978	0.225702	0.280276
		-0.0468968	0.0881251	-0.0731398	-0.208436	0.0234516	0.175908	0.302529	-0.0290793	0.667483	-0.489659	-0.562788	0.387691	0.336888	0.530918	0.317979	0.170359	-0.0990902	0.0581642	0.301787	0.340932	0.342279	-0.316902	0.029466	0.0611839	-0.382784	0.471362	0.454226	0.365296	0.250287	-0.0543892	-0.0702412	0.158342	0.393682	0.376233	0.0679771	0.108698	-0.404555	0.249802	0.0531089	0.125395	0.0289733	0.139819	0.0627593	0.249802	0.0675833	0.554552	-0.505306	0.743038
		-0.0875201	-0.282181	0.0736587	0.0879579	0.0644392	0.149099	-0.0309886	-0.105272	-0.386141	-0.19094	-0.181724	-0.162037	-0.239944	-0.237501	-0.243609	0.290474	-0.179265	0.280153	0.413489	0.460058	0.513014	0.264948	0.307436	-0.4999	-0.453878	-0.453878	-0.445399	-0.031596	0.339468	0.229119	0.155887	0.36084	0.438603	0.320336	0.376381	0.386141	-0.527119	0.482569	0.545325	0.410738	-0.288898	-0.357964	0.561162	-0.430826	0.262802	-0.293053	-0.49749	-0.346733
		0.0534536	0.201677	-0.0838872	-0.217091	-0.100509	-0.266644	-0.149242	-0.0132227	0.406142	0.00305143	-0.188625	-0.48253	-0.269911	-0.126972	-0.0335626	0.0406801	-0.0244102	0.187372	0.105085	-0.047006	0.0756948	-0.202652	0.4266	0.310198	0.375499	0.427936	0.402465	0.138075	0.210255	0.214238	0.0979263	0.212085	0.11747	0.153781	0.153239	0.0457276	-0.144035	0.15574	0.325279	0.221769	0.0674888	0.0228668	0.0315767	0.227145	0.282838	0.155404	0.181893	0.22598
		0.230715	0.306157	0.147427	0.00960616	0.0648194	0.145039	0.125915	0.125915	-0.136675	-0.259097	-0.141455	-0.0168105	0.22716	0.0240144	0.131894	0.0132084	0.345295	-0.322025	0.419443	0.313469	0.190657	0.485195	-0.102348	0.20416	-0.454963	0.265192	0.334619	0.20947	0.493203	0.406727	0.347472	0.12183	-0.344588	0.0238	0.477368	-0.330142	0.00595027	0.010538	0.149469	0.0654937	0.111947	0.159359	0.274644	0.372284	-0.252901	-0.0227597	-0.275262	-0.247781
		0.308565	-0.194122	0.229317	0.0732552	0.450359	0.296064	0.100657	0.149553	0.0741846	0.0255912	-0.0665163	-0.0046532	0.200342	0.204487	0.069305	0.260022	-0.0762756	0.0286153	0.0318718	0.135665	0.179824	-0.0679107	0.049314	-0.0532666	0.148396	0.271448	0.25064	0.116895	0.123386	0.0402448	0.0688403	0.0630301	0.0959145	-0.155097	0.357188	0.436147	0.468626	0.494412	0.728766	-0.555941	-0.574795	0.498691	0.440492	-0.464311	0.601812	0.728766	0.564335	0.640817
		-0.0272035	0.19265	-0.0960821	-0.14216	-0.0683254	-0.0484066	0.0398667	-0.222638	-0.163394	0.37015	0.160565	-0.0213592	-0.218418	0.390811	0.295169	0.0925557	0.179377	-0.0142921	-0.293717	0.026727	0.326675	-0.0132771	-0.0422198	-0.0169771	0.106552	0.23807	-0.114798	0.01311	0.00582672	-0.131276	-0.0583433	-0.244221	0.0229417	-0.270718	-0.100427	-0.0203929	-0.131639	-0.0782567	0.15142	0.243834	0.252811	0.10618	0.222574	0.238582	0.0690063	0.125538	0.098035	0.0686632
		0.108337	0.239777	0.676055	0.57291	0.378954	0.308501	0.250069	0.0542083	0.00645297	0.0379068	0.102352	0.136911	0.212145	0.190588	-0.164981	-0.0733698	-0.0524185	-0.00967941	0.153761	-0.14574	0.125667	0.261447	0.263032	-0.141727	0.417177	0.235242	0.471742	0.465537	0.543552	0.628253	-0.00430511	0.538839	0.426208	0.467644	0.204906	0.118238	0.0834787	0.352973	0.19228	0.599534	0.415251	0.388411	0.291516	0.325738	0.184381	0.246134	0.325117	0.204275
		-0.0806336	-0.0497095	-0.193579	0.0150095	0.226049	0.288768	-0.0290793	0.626612	-0.506342	-0.591904	0.368579	0.391886	0.536061	0.248613	0.153808	-0.0700525	0.0251221	0.297911	0.328791	0.332841	-0.395859	0	-0.00226678	-0.398035	0.256977	0.400209	0.263661	0.115477	0.0068003	-0.0430621	0.129027	0.376233	0.303632	-0.0385304	0.0589191	-0.496919	0.221232	-0.101327	0.154228	0.0627593	0.144623	0.038629	0.254554	0.120584	0.487217	-0.51881	0.680456	-0.330142
		-0.24125	0.0352404	0.0192139	0.0452393	0.147867	0.0613431	-0.178035	-0.459472	-0.211799	-0.198921	-0.17988	-0.247271	-0.260076	-0.265557	0.301384	-0.212412	0.24605	0.425919	0.343025	0.475267	0.361034	0.268601	-0.537614	-0.513259	-0.524906	-0.532647	-0.100673	0.379253	0.185479	0.146402	0.342939	0.406743	0.338889	0.378679	0.41302	-0.494319	0.477522	0.684268	0.475276	-0.32498	-0.403737	0.614248	-0.500887	0.328844	-0.260343	-0.459301	-0.348803	-0.566744
		0.170333	-0.148054	-0.194284	-0.0837789	-0.248098	-0.143172	-0.0193251	0.37486	-0.0538956	-0.158342	-0.440536	-0.245909	-0.102641	0.00610284	0.0122056	-0.0193251	0.0658901	-0.0938934	-0.0235062	0.0112193	-0.0434683	0.372794	0.270395	0.387653	0.457239	0.307461	0.156487	0.267724	0.273763	0.0669449	0.259326	0.122895	0.118555	0.235202	0.191068	-0.159733	0.14801	0.310127	0.200774	0.0446392	0.0103449	-0.00653363	0.241106	0.222845	0.0587859	0.317952	0.245891	0.268586
		0.341223	0.242553	-0.109162	0.0911959	0.0384202	0.115147	0.0840051	-0.158171	-0.173673	-0.109162	-0.0624202	0.255555	-0.0648194	0.0192119	-0.0432213	0.29463	-0.274823	0.354705	0.247497	0.0886771	0.392275	-0.188218	0.222966	-0.395353	0.285619	0.352494	0.0921641	0.520976	0.381965	0.305984	0.186886	-0.456775	-0.0287578	0.491344	-0.354197	-0.0575036	0.0800471	0.0337151	-0.0174026	-0.00793368	0.175623	0.153254	0.31569	-0.201556	-0.0286115	-0.247141	-0.232401	0.212401
		-0.224035	0.222886	0.124313	0.46357	0.320587	0.10437	0.156723	0.112953	0.0369888	-0.0616355	0.0783664	0.241705	0.220588	0.142379	0.229546	-0.0597759	0.0460586	0.103905	0.128715	0.148165	0.0297783	0.0341977	-0.0755786	0.146082	0.297657	0.23666	0.137517	0.188128	0.0718611	0.113648	0.0648895	0.0731013	-0.26356	0.453502	0.420901	0.477241	0.359398	0.685225	-0.532739	-0.646922	0.549631	0.464311	-0.444833	0.624466	0.738535	0.603879	0.653011	0.48369
		0.232066	-0.0918699	-0.106699	-0.0868094	0.0327491	0.0256306	-0.177531	-0.25772	0.434307	0.176118	0.0128158	-0.20152	0.429833	0.302608	0.116619	0.139725	-0.0228297	-0.257306	-0.0296962	0.295351	-0.0526616	-0.0802735	-0.0826638	0.124341	0.240644	-0.0711449	0.00655505	0.0036417	-0.0840738	-0.0940594	-0.205031	0.00509838	-0.300322	-0.0789839	0.0262188	-0.133089	-0.0771659	0.157024	0.283904	0.227322	0.128817	0.213073	0.284147	0.0741514	0.0796385	0.0747537	0.0600858	-0.0638602
		0.175553	0.577413	0.60131	0.41433	0.263318	0.303239	0.0131444	0.0475818	0.0548367	0.216929	0.21374	0.25034	0.189789	-0.241603	-0.107178	-0.026617	0.111199	0.0886704	-0.128881	0.120846	0.278075	0.248752	-0.14574	0.471542	0.344164	0.478384	0.471253	0.505658	0.603862	-0.018942	0.578085	0.435924	0.460416	0.185013	0.125766	0.0519537	0.313005	0.227275	0.611059	0.429551	0.427038	0.204906	0.313626	0.15051	0.238281	0.295882	0.204591	0.237024
		-0.0347065	-0.0909338	0.0581463	0.134882	0.283256	-0.00469054	0.579951	-0.408729	-0.561927	0.464588	0.477741	0.594595	0.289503	0.146905	-0.0581642	0.0608064	0.297911	0.399883	0.339584	-0.439171	0.0521241	-0.0204003	-0.334548	0.198816	0.363105	0.21003	-0.0204003	-0.00453355	0.0158671	0.138053	0.270339	0.268114	-0.0158671	0.0339984	-0.532808	0.216461	-0.130204	0.038629	0.0289733	-0.0241449	0.00965837	0.278267	0.0144874	0.418604	-0.473591	0.659191	-0.437016	0.563424
		-0.098177	-0.0458588	-0.0613431	0.0879579	0.0204534	-0.165731	-0.489251	-0.297749	-0.294719	-0.306226	-0.343626	-0.433006	-0.410525	0.337008	-0.13615	0.23689	0.341822	0.394482	0.277115	0.23689	0.00867745	-0.566157	-0.61276	-0.612223	-0.536511	-0.0756812	0.389008	0.290065	-0.00476959	0.270196	0.455572	0.340625	0.323819	0.35911	-0.408456	0.430093	0.633099	0.509924	-0.321497	-0.343424	0.622497	-0.557333	0.32154	-0.170528	-0.330142	-0.348803	-0.582359	-0.219122
		-0.146339	-0.338965	-0.142267	-0.342355	-0.0467801	-0.0457635	0.370935	-0.0650742	-0.215805	-0.48253	-0.271908	-0.0569446	0.0274611	0.108727	0.123932	0.174855	-0.0658901	0.029382	0.0266445	-0.158143	0.491588	0.360604	0.378202	0.429273	0.288268	0.105529	0.26336	0.335962	0.102814	0.286571	0.118013	0.13645	0.205084	0.178112	-0.192147	0.149667	0.354927	0.224458	0.0108893	0.00490023	-0.0653133	0.241106	0.1153	0.0555218	0.306801	0.221232	0.246838	0.153563
		0.306157	-0.0168105	0.0360195	0.0264156	0.0876008	0.266177	-0.16175	-0.23782	-0.15101	-0.101978	0.186774	-0.0971865	0.119934	-0.0300172	0.324486	-0.264767	0.363198	0.237405	0.181558	0.342751	-0.0702143	0.144623	-0.459514	0.297264	0.368332	0.167208	0.511743	0.373364	0.327248	0.140591	-0.385783	-0.0812758	0.526503	-0.297264	-0.0812758	0.0737336	0.0664205	0.00307111	0.118865	0.174607	0.213139	0.279663	-0.234966	-0.0221095	-0.349458	-0.220204	0.212401	0.254895
		0.242163	0.112489	0.433341	0.305612	0.124544	0.165276	0.0892822	0.00930635	-0.0874245	0.113416	0.23689	0.194122	0.15811	0.247663	-0.0225671	0.0748816	0.0983359	0.0658191	0.0588461	-0.0846378	0.0186123	-0.0325696	0.102513	0.256362	0.287869	0.161116	0.163658	0.0607057	0.135433	0.105994	0.00685627	-0.370439	0.468626	0.500829	0.56643	0.32614	0.693207	-0.543307	-0.618307	0.541196	0.475089	-0.374848	0.667159	0.707107	0.61625	0.640817	0.585217	0.650983
		-0.0534595	-0.115216	-0.0612129	-0.0370198	0.00854395	-0.150658	-0.337061	0.451886	0.19447	-0.0498297	-0.140743	0.409818	0.290084	0.0858869	0.121983	0.00334107	-0.188394	-0.0439837	0.287541	-0.0372156	-0.0509215	-0.120872	0.0776657	0.233348	-0.134311	0.0320443	-0.0429655	-0.0957037	-0.0809066	-0.169297	0.0174798	-0.28072	-0.074984	-0.00655505	-0.125111	-0.00983253	0.160319	0.298668	0.195025	0.195189	0.244487	0.23147	0.0312515	0.0501333	0.0958188	0.0580269	-0.133062	-0.0123641
		0.629417	0.616141	0.356307	0.236408	0.332058	0.00657229	0.0757863	0.159372	0.378476	0.117631	0.18819	0.132897	-0.170588	-0.0983287	-0.033875	0.0717587	0.152959	-0.0653133	0.130487	0.287559	0.212145	-0.0725642	0.454011	0.280447	0.485677	0.47936	0.571093	0.579248	0.018081	0.557647	0.444105	0.460718	0.199227	0.0855815	0.0920698	0.335657	0.200173	0.600111	0.439259	0.449454	0.225072	0.358218	0.15463	0.275587	0.309895	0.178374	0.263381	0.32977
		-0.0497095	0.0281414	0.0468968	0.22327	0.0337687	0.58508	-0.4177	-0.545527	0.524047	0.460715	0.625906	0.324739	0.142762	-0.0634485	-0.0806158	0.291444	0.377189	0.369154	-0.310271	0.101917	-0.0407963	-0.254748	0.151582	0.415402	0.167348	0.0973943	-0.0249333	-0.0204003	0.149328	0.252518	0.214513	0.0679771	0.174099	-0.212272	0.245047	0.0627593	0.306616	0.038629	0.283	0.0289733	0.66772	0.0868712	0.487217	-0.505306	0.688907	-0.38155	0.66772	0.558992
		-0.0384242	-0.00185946	0.258248	0.0823896	-0.17988	-0.641377	-0.453019	-0.457127	-0.463573	-0.511859	-0.56288	-0.500283	0.266166	-0.147867	0.201375	0.2552	0.415267	0.239944	0.119483	-0.0179743	-0.563971	-0.645861	-0.68218	-0.534303	-0.150553	0.467969	0.309874	-0.0166932	0.26317	0.428388	0.284811	0.266684	0.348142	-0.438037	0.480327	0.598753	0.505473	-0.406743	-0.470344	0.642634	-0.585554	0.306906	-0.104972	-0.252818	-0.463339	-0.543169	-0.238093	-0.305165
		-0.307001	-0.140181	-0.359273	-0.07117	-0.082342	0.328559	-0.00101714	-0.222839	-0.470911	-0.316675	-0.063042	-0.0721858	0.114811	0.130011	0.246957	-0.036459	-0.00587681	0.0686918	-0.202652	0.516484	0.351103	0.449268	0.443946	0.352461	0.0990126	0.311752	0.320604	0.0239556	0.302015	0.141868	0.140784	0.244861	0.141868	-0.201851	0.136406	0.296566	0.236276	-0.0103449	-0.0147005	0.0125227	0.201313	0.108244	0.0609619	0.339135	0.241155	0.251571	0.150694	-0.163119
		0.123523	0.109162	0.0216132	0.192724	0.185584	-0.124719	-0.16175	-0.184393	-0.0324182	0.206989	-0.0995822	0.124719	-0.00120078	0.417473	-0.277693	0.313469	0.269078	0.239044	0.328739	-0.0921289	0.20416	-0.47011	0.348434	0.37722	0.144538	0.509894	0.420951	0.297264	0.061467	-0.348434	-0.117877	0.482032	-0.166223	-0.0376807	0.00316144	0.045611	0.0419658	0.100079	0.186791	0.255539	0.305703	-0.252901	-0.0318622	-0.324828	-0.20413	0.175411	0.265562	-0.229109
		0.0785987	0.419144	0.281032	0.0997285	0.185361	0.108082	0.0288479	-0.0795279	0.0783664	0.216221	0.193661	0.094622	0.246288	-0.0504766	0.049779	0.0686079	0.0239629	0.0381517	-0.12524	-0.0174491	0.00302458	0.102977	0.244685	0.242622	0.186053	0.12014	0.0514066	0.106922	0.10785	0.0205682	-0.425262	0.505101	0.547524	0.626515	0.48369	0.705127	-0.578968	-0.597672	0.496552	0.451336	-0.470781	0.608009	0.750194	0.620361	0.650983	0.642854	0.628563	0.794225
		-0.120892	-0.0640581	-0.0825451	0.0498297	-0.14216	-0.328757	0.401658	0.186004	0.0469834	-0.110958	0.433825	0.307682	0.109033	0.170535	0.0285828	-0.111254	-0.00835263	0.264603	-0.0539667	-0.0754922	-0.144708	0.115449	0.198502	-0.155962	0.0287675	-0.0247623	-0.070256	-0.0827861	-0.206473	-0.0385973	-0.272505	-0.0866184	-0.102969	-0.143962	-0.00582672	0.208974	0.267479	0.158836	0.201428	0.224703	0.259206	0.0250706	0.0525359	0.0399806	0.0206063	-0.149807	-0.0264442	0.109794
		0.592373	0.382181	0.248193	0.309656	-0.0459981	0.0580606	0.14574	0.396319	0.168986	0.13129	0.0419383	-0.164981	-0.0677305	-0.0733698	0.0274235	0.160975	0.0532246	0.0596724	0.222506	0.218523	-0.08545	0.415635	0.331632	0.484683	0.430158	0.540018	0.531461	0.0507895	0.589989	0.462827	0.472154	0.22161	0.0931223	0.116868	0.322945	0.199858	0.604438	0.444105	0.442991	0.196386	0.35359	0.234824	0.277775	0.247076	0.164133	0.232623	0.302113	0.547563
		0.0515845	0.0984218	0.208436	0.0731398	0.597011	-0.345446	-0.622404	0.51667	0.534776	0.66788	0.323387	0.163465	-0.100409	-0.125452	0.362192	0.450199	0.351701	-0.277011	0.0634485	-0.0860843	-0.33675	0.124511	0.417569	0.196571	0.160594	0.00906705	0.0589191	0.207789	0.323525	0.147074	-0.0362645	0.129027	-0.290335	0.348893	0.130204	0.400115	0.187783	0.598645	0.0916908	0.767534	0.36758	0.469038	-0.469038	0.654914	-0.178206	0.722386	0.714066	0.607381
		0.0247916	0.180494	0.0427612	-0.189097	-0.646895	-0.564017	-0.533169	-0.531446	-0.598484	-0.614721	-0.538905	0.294719	-0.0266508	0.141084	0.224659	0.425328	0.19094	0.0749633	0.0148754	-0.553016	-0.630966	-0.68218	-0.557403	-0.102457	0.324399	0.275461	0.0363642	0.225	0.376955	0.303472	0.318013	0.378679	-0.454443	0.528779	0.588471	0.553016	-0.376381	-0.332087	0.570333	-0.577192	0.320728	-0.199463	-0.430917	-0.361209	-0.568701	-0.288458	-0.185298	0.428882
		-0.210185	-0.365351	-0.029495	0.0213592	0.379761	0.0610097	-0.208766	-0.385062	-0.245909	0.00711997	-0.165415	0.176521	0.200714	0.293757	0.0714932	-0.123257	0.105085	-0.39843	0.500781	0.382255	0.434615	0.507332	0.394391	0.106072	0.349549	0.351279	-0.00871148	0.308395	0.174331	0.229832	0.262002	0.208316	-0.243788	0.147457	0.286241	0.319013	0.0952103	-0.0348426	0.0451834	0.183512	0.0843429	0.0837994	0.390159	0.219332	0.202215	0.067291	-0.171713	-0.11623
		0.0336186	0.0804088	0.168906	0.156978	-0.182012	-0.159364	-0.202236	0.0456217	0.220046	-0.00960616	0.11395	-0.125915	0.376359	-0.247497	0.29489	0.143168	0.0810413	0.344306	0.00878034	0.208503	-0.406113	0.374321	0.347535	0.211431	0.400073	0.444555	0.285619	0.0703827	-0.334961	-0.135656	0.463339	-0.144538	0.0763249	0.0147531	0.0247916	0.105344	0.220252	0.27364	0.291695	0.254532	-0.121457	0.000650305	-0.199625	-0.218277	0.167808	0.171927	-0.251441	-0.126224
		0.449256	0.275329	0.101817	0.212771	0.153486	0.0855667	-0.0176817	0.114808	0.205178	0.180977	0.106458	0.231842	-0.0560565	0.0867279	0.0634949	-0.0255912	0.0837088	-0.0983359	-0.0383843	0.0127961	0.118518	0.223116	0.180516	0.135665	0.100889	0.00488586	0.0514066	0.0655867	-0.107312	-0.487982	0.599743	0.564335	0.734633	0.498691	0.697188	-0.661106	-0.667159	0.562239	0.385854	-0.425262	0.502966	0.761783	0.632655	0.671186	0.677213	0.56643	0.807411	0.447002
		-0.092494	-0.004272	-0.0825451	-0.15632	-0.270311	0.345352	0.0669031	0.0299018	-0.0740142	0.429107	0.310942	0.0701337	0.150988	0.019489	-0.0519605	-0.0643862	0.324146	0.0121888	0.0374332	-0.115232	0.0372156	0.228194	-0.110025	0.0826197	0.0112892	-0.0509729	-0.0451742	-0.233812	-0.0444215	-0.251033	-0.0884357	-0.00473421	-0.138164	0.00691922	0.170199	0.24661	0.161636	0.136575	0.189112	0.294569	0.00892967	0.0521927	0.031838	0.0133944	-0.13443	-0.0374318	0.159024	0.246027
		0.325416	0.251557	0.354374	-0.0771863	0.111199	0.208156	0.381584	0.245576	0.154562	0.1337	-0.132897	-0.0822292	-0.0185518	0.0120992	0.128881	0.171389	0.0782026	0.190588	0.220116	-0.08545	0.485205	0.302547	0.440368	0.436834	0.515766	0.547375	-0.0301336	0.6575	0.48685	0.481758	0.250841	-0.0402928	0.0911154	0.339063	0.205852	0.619957	0.521401	0.431531	0.180588	0.328529	0.207114	0.302113	0.256173	0.160966	0.24268	0.356367	0.503802	0.316934
		0.119934	0.278659	0.224196	0.654213	-0.469361	-0.625771	0.512976	0.529631	0.704299	0.405207	0.237672	0.00793368	-0.0977712	0.371132	0.484269	0.297652	-0.216753	0.0611839	-0.214513	-0.464945	0.140309	0.283676	0.090609	0.0747688	0.124511	-0.198816	0.187588	0.232419	0.0951327	-0.0385304	0.0136005	-0.402383	0.39548	0.216461	0.3019	0.182996	0.496273	0.0916908	0.775628	0.330142	0.5233	-0.42782	0.637733	-0.139819	0.767534	0.705712	0.64204	0.763473
		0.204442	0.10589	-0.163884	-0.60129	-0.532595	-0.554339	-0.586665	-0.633077	-0.63806	-0.556049	0.301384	0.00309911	0.0551502	0.17742	0.340017	0.114541	-0.0452393	-0.0347065	-0.495436	-0.646392	-0.68218	-0.552467	-0.159442	0.292398	0.334835	0.0345762	0.183114	0.335994	0.278969	0.193159	0.383846	-0.390154	0.48649	0.626159	0.466281	-0.341782	-0.447471	0.622497	-0.600694	0.464048	-0.286523	-0.445134	-0.34259	-0.664771	-0.280088	-0.102438	0.422772	-0.0768582
		-0.476023	-0.0620259	-0.00610284	0.372898	0.0569446	-0.213794	-0.25772	-0.284872	-0.0945238	-0.195679	0.082342	0.176521	0.275899	0.190152	0.0352573	0.0294488	-0.314301	0.467841	0.382255	0.494217	0.461218	0.374147	0.0734705	0.357077	0.311582	0.030488	0.317952	0.211547	0.256114	0.236813	0.218005	-0.344946	0.134748	0.271541	0.361816	0.113672	-0.0674888	0.0402854	0.180273	0.0375641	0.00653363	0.356023	0.15643	0.173622	0.0519181	-0.187928	-0.0749745	-0.201264
		0.0624202	0.15101	0.165329	-0.263818	-0.16175	-0.286197	0.00720464	0.17963	-0.0720156	0.0971865	-0.0911959	0.408694	-0.251818	0.199815	0.119855	0.0565919	0.338084	-0.0146337	0.122771	-0.451927	0.406727	0.397894	0.305016	0.438902	0.444555	0.30792	0.116889	-0.205546	-0.0981009	0.456775	-0.0802857	0.00892538	0.0179144	-0.00892538	0.0920684	0.152427	0.261577	0.288689	0.204027	-0.193185	-0.0448635	-0.234325	-0.220846	0.178578	0.144968	-0.184592	-0.0864419	0.19977
		0.275557	0.0602408	0.234137	0.133117	0.140759	0.0237302	0.133812	0.231612	0.250411	0.102745	0.219439	-0.0823152	0.109473	0.0983359	-0.0395471	0.137517	-0.0451285	-0.00325724	-0.0395471	0.113184	0.250182	0.1819	0.109241	0.0607057	-0.0151226	0.083012	0.083941	-0.14828	-0.581053	0.642854	0.628563	0.786645	0.691214	0.790439	-0.713036	-0.746315	0.655038	0.490127	-0.462151	0.610072	0.794225	0.683224	0.769469	0.705127	0.587297	0.835316	0.490127	0.0388475
		0.098177	-0.0626355	-0.207156	-0.24651	0.295424	0.12373	-0.0526758	-0.147826	0.436182	0.318543	0.111069	0.129193	0.0196746	0.00519721	-0.0890363	0.29898	-0.0587514	-0.0156712	-0.129977	0.028294	0.229698	-0.136911	0.104422	0.0549759	0.00691922	-0.0192017	-0.254258	-0.0524286	-0.196019	-0.0804383	0.00400587	0.0233059	-0.00764755	0.226503	0.277566	0.185167	0.149277	0.195518	0.264268	0.033655	0.0611153	0.0725352	-0.0391484	-0.110821	-0.0491036	0.115956	0.252788	0.0563111
		0.254919	0.300029	-0.0558501	0.162578	0.178592	0.307273	0.212942	0.294663	0.152959	-0.164981	-0.180993	-0.0870603	0.0580606	0.141727	0.214537	0.0354877	0.228877	0.136108	-0.130487	0.454775	0.216131	0.487663	0.47756	0.545611	0.567007	-0.0826112	0.635384	0.475459	0.489543	0.290892	-0.0277033	0.149242	0.319841	0.213419	0.635099	0.47846	0.462349	0.128937	0.402433	0.252096	0.282775	0.230736	0.21657	0.272772	0.402127	0.490886	0.311328	0.0769995
		0.273139	0.239003	0.679855	-0.421284	-0.619875	0.577627	0.524477	0.753079	0.530918	0.244512	-0.11623	-0.138617	0.339135	0.473819	0.340932	-0.115477	0.171849	-0.214513	-0.354335	0.0498588	0.135797	0.0679771	0.108698	0.0430621	-0.0543892	0.192081	0.207789	0.092871	0.113218	0.180846	-0.374047	0.455346	0.173414	0.432421	0.320742	0.459916	0.197352	0.722386	0.372241	0.500792	-0.46448	0.585488	-0.110958	0.654914	0.779662	0.779662	0.815549	0.734803
		0.122571	-0.243609	-0.691664	-0.567426	-0.624193	-0.647446	-0.645241	-0.665562	-0.615279	0.257639	0.0805332	-0.0334673	0.176805	0.295931	0.153413	0.0539114	-0.0285099	-0.465155	-0.639488	-0.662775	-0.57107	-0.129195	0.238527	0.392446	0.0869903	0.21263	0.378679	0.314526	0.177201	0.398742	-0.345252	0.48649	0.636828	0.526013	-0.295314	-0.411721	0.668493	-0.614999	0.421284	-0.224196	-0.298905	-0.24651	-0.643942	-0.273804	-0.0768582	0.40848	-0.0491182	-0.683548
		-0.195679	-0.07828	0.298805	0.0193251	-0.21681	-0.268633	-0.233881	-0.107713	-0.14216	-0.00406857	0.119879	0.336139	0.213749	0.0235062	0.0728938	-0.210976	0.524308	0.372794	0.630517	0.541196	0.503403	0.100642	0.246973	0.300419	0.0707517	0.304674	0.255578	0.263607	0.255043	0.21908	-0.350224	0.0732747	0.223974	0.382827	0.0620498	0.050625	0.103357	0.152698	0.00272235	0.033754	0.354442	0.260083	0.236416	0.100889	-0.0269249	0.0115398	-0.216481	-0.167894
		0.104373	0.167713	-0.185584	-0.223603	-0.261458	-0.00960616	0.0983844	-0.0288167	0.07921	-0.109162	0.423316	-0.209951	0.191119	0.0804436	0.00764955	0.403041	0.0424322	0.253258	-0.429082	0.444555	0.349519	0.296295	0.427574	0.397219	0.312758	0.138617	-0.253493	-0.14651	0.4755	-0.123806	0.0208253	0.0526785	0.00495856	0.0930899	0.176067	0.234366	0.279663	0.187805	-0.248421	0.00845391	-0.23689	-0.227267	0.222493	0.0296809	-0.113185	-0.0137242	0.175094	0.0797508
		0.100657	0.186975	0.14099	0.167124	0.0521041	0.129411	0.282856	0.195735	0.116895	0.171513	-0.105298	0.125471	0.143768	-0.0341977	0.150016	-0.0255912	-0.00395522	-0.0762756	0.13358	0.23276	0.195044	0.0790633	0.0518716	-0.00186128	0.0732552	0.139833	-0.234314	-0.642854	0.648953	0.732679	0.846342	0.638779	0.746315	-0.689219	-0.824212	0.720916	0.502966	-0.539084	0.665143	0.826068	0.734633	0.734633	0.757928	0.5956	0.827922	0.530621	0.0457007	0.494412
		0.0199354	-0.184592	-0.307945	0.313502	0.0939149	-0.0256306	-0.132239	0.470296	0.305689	0.155232	0.129378	0.0126217	0.0139209	-0.0636445	0.319447	-0.0726665	-0.00500618	-0.115666	0.0480937	0.188583	-0.193544	0.0669823	0.0549759	0.000364171	-0.0455505	-0.22267	-0.102243	-0.216914	-0.065891	-0.0622531	-0.0149307	-0.0509729	0.242364	0.299479	0.162789	0.160648	0.192726	0.226386	-0.00961656	0.0257574	0.0662487	-0.0497901	-0.0971201	-0.0861528	0.108424	0.246703	0.0350284	0.109451
		0.298423	-0.0213592	0.261447	0.218523	0.325355	0.275702	0.266994	0.12165	-0.180993	-0.191387	-0.130487	0.0371004	0.0902804	0.206561	0.0645075	0.216131	0.13129	-0.179392	0.510121	0.179392	0.489318	0.494624	0.526731	0.531166	-0.159808	0.574008	0.482957	0.460115	0.299621	0.0201484	0.169515	0.307406	0.174894	0.652131	0.473056	0.402998	0.0974773	0.377304	0.21972	0.229792	0.197333	0.210582	0.252724	0.382524	0.546503	0.395922	0.329247	0.546503
		0.269456	0.690524	-0.391633	-0.6815	0.612413	0.485574	0.753079	0.560377	0.289503	-0.157028	-0.170162	0.31727	0.473819	0.361106	-0.00226678	0.239124	-0.171849	-0.254748	0.198816	0.138053	0.101917	0.0521241	0.0543892	-0.272564	0.279233	0.301418	0.0792956	0.277011	0.165097	-0.194326	0.437016	0.163825	0.372241	0.330142	0.362915	0.330142	0.743038	0.42782	0.450771	-0.423215	0.500792	-0.0868712	0.64204	0.730672	0.709893	0.684686	0.66772	0.227034
		-0.319524	-0.780017	-0.596799	-0.631968	-0.669387	-0.679738	-0.719594	-0.644689	0.17619	-0.00433875	0.131213	0.0588661	0.267992	0.13615	0.00743783	0.026031	-0.380976	-0.597672	-0.61061	-0.546425	0.00596198	0.109591	0.36948	0.114345	0.247337	0.411879	0.389008	0.184296	0.448793	-0.159442	0.514926	0.586845	0.553016	-0.362569	-0.405335	0.667759	-0.671431	0.486823	-0.297945	-0.432951	-0.202225	-0.487479	-0.280088	-0.0939149	0.424809	-0.0917835	-0.729797	-0.392091
		-0.0610097	0.332515	0.0569446	-0.233881	-0.25165	-0.183583	-0.141148	-0.162384	-0.0325457	0.0498297	0.300613	0.127448	-0.01763	0.092494	-0.217907	0.499469	0.439949	0.551544	0.481053	0.516484	0.208316	0.244786	0.298823	0.0413739	0.312113	0.234665	0.335962	0.22392	0.232518	-0.38597	0.161258	0.274265	0.332788	0.0381084	0.0108893	0.0631376	0.0984695	0.0609619	0.0865168	0.385447	0.334348	0.307187	0.184115	0.00673162	0.103766	-0.124853	-0.0740142	0.0759348
		0.180821	-0.240187	-0.275605	-0.286197	0.0432213	0.0264156	-0.133089	0.0588212	-0.050422	0.35419	-0.189669	0.114021	0.106727	-0.0947838	0.347414	0.121313	0.20416	-0.413783	0.415267	0.40084	0.283676	0.409575	0.368579	0.270061	0.0842459	-0.290474	-0.12183	0.464276	-0.110958	-0.018842	0.100029	0.0555218	0.11657	0.115901	0.220221	0.265601	0.177654	-0.249062	-0.00325152	-0.30581	-0.225983	0.140523	0.0985444	-0.190603	-0.0558407	0.268069	0.11573	0.173828
		0.20886	0.203106	0.188128	0.123617	0.232071	0.285818	0.281944	0.172898	0.146545	-0.087889	0.0925327	0.134044	-0.0483839	0.212311	0.0274522	-0.0581487	-0.0411751	0.159498	0.253387	0.206329	0.118981	0.101817	0.0367562	0.0514066	0.186745	-0.403411	-0.720916	0.646922	0.779031	0.903776	0.693207	0.752131	-0.732679	-0.8149	0.687223	0.477241	-0.555941	0.648953	0.788543	0.71698	0.763707	0.755997	0.657062	0.842675	0.608009	0.0228533	0.581053	0.250076
		-0.204338	-0.305165	0.338443	0.167637	-0.102438	-0.222638	0.447044	0.302245	0.114399	0.154679	0.0122504	-0.037861	-0.0884806	0.28645	0.0069651	-0.00783573	-0.0961317	0.0650575	0.287684	-0.17196	0.0571592	0.0775295	-0.00983253	-0.0846653	-0.259987	-0.0411455	-0.199985	-0.113862	-0.0640721	-0.0829832	-0.0375052	0.202412	0.25966	0.15142	0.148452	0.134925	0.182889	0.00206071	0.00927311	0.0817775	-0.0405217	-0.108424	-0.0652325	0.102944	0.184251	0.0206063	0.149465	-0.0250706
		0.0656995	0.273328	0.229673	0.298606	0.286769	0.224896	0.162578	-0.0685362	-0.252722	-0.189789	-0.0209714	0.220116	0.240808	0.105569	0.209752	0.176992	-0.160174	0.563842	0.241603	0.522246	0.503573	0.550607	0.579248	-0.118682	0.571093	0.453175	0.485653	0.318288	0.0855815	0.224758	0.33101	0.209006	0.671851	0.39907	0.355556	0.0962051	0.326979	0.199542	0.153045	0.0787044	0.174262	0.294011	0.403961	0.53588	0.397026	0.48657	0.569745	0.379335
		0.737484	-0.460502	-0.685606	0.589672	0.508968	0.74955	0.490786	0.274538	-0.0700525	0.0105782	0.324996	0.452831	0.275899	0.0973943	0.169599	-0.225708	-0.0362645	0.187588	0.245824	0.0996555	0.140309	0.0362645	-0.0475933	0.398035	0.265888	0.104177	0.369673	0.281455	-0.21003	0.423215	0.163825	0.358245	0.51881	0.283	0.278267	0.734803	0.432421	0.491748	-0.413989	0.611739	-0.0289733	0.51881	0.811599	0.71823	0.71823	0.771585	0.180513	0.108028
		-0.805678	-0.641929	-0.605214	-0.722794	-0.701912	-0.716925	-0.65899	0.128127	-0.110834	0.10898	0.1028	0.198921	-0.0210732	-0.0532921	-0.0378046	-0.463466	-0.563424	-0.571616	-0.524352	-0.0703226	0.0727043	0.384994	0.130382	0.231472	0.406743	0.394736	0.285395	0.36084	-0.0976989	0.517701	0.579784	0.572161	-0.401601	-0.541966	0.736506	-0.722934	0.511788	-0.279987	-0.328064	-0.136491	-0.513449	-0.248613	-0.0939149	0.363274	-0.159858	-0.668539	-0.317666	-0.317666
		0.261919	0.0132227	-0.0985829	-0.158867	-0.20776	-0.147219	-0.242904	0.00610284	-0.0233932	0.461218	0.259374	0.047006	0.16093	-0.295129	0.481053	0.449268	0.597672	0.548961	0.496844	0.167304	0.276444	0.304674	0.0185115	0.304674	0.291368	0.3312	0.315299	0.264676	-0.433908	0.208607	0.227812	0.362869	0.0837994	-0.0576979	0.0979263	0.119098	0.155404	0.131571	0.301483	0.221232	0.200312	0.0375005	-0.138258	-0.0144247	-0.24305	-0.127727	0.0759348	0.198408
		-0.160557	-0.269714	-0.323716	0.116344	0.0624202	-0.075613	0.0804088	0.0432213	0.281149	-0.119855	-0.0248765	0.0965093	-0.0978366	0.37376	0.0190236	0.241732	-0.457997	0.377189	0.40084	0.291444	0.413371	0.348434	0.334961	0.107003	-0.30211	-0.0921641	0.354197	-0.103047	-0.0158671	0.0516254	0.0466022	0.0869601	0.0872155	0.284679	0.317685	0.239412	-0.244579	-0.0799449	-0.171905	-0.310252	0.143063	0.0280853	-0.185541	-0.00989427	0.256151	0.0622186	0.162736	0.0854861
		0.201724	0.225872	0.159729	0.25064	0.317413	0.230465	0.144462	0.115967	-0.150247	0.122458	0.186975	-0.0267543	0.200342	0.0458261	-0.049314	-0.109473	0.147934	0.219439	0.221967	0.143768	0.0760433	0.00558384	0.0188449	0.180977	-0.468626	-0.788543	0.622414	0.705127	0.894957	0.701161	0.798003	-0.701161	-0.807411	0.71698	0.520012	-0.574795	0.614193	0.769469	0.681222	0.715009	0.794225	0.673197	0.809286	0.650983	0.0890729	0.541196	0.214005	0.429619
		-0.328757	0.22545	0.19588	-0.191649	-0.303774	0.443607	0.312391	0.0868132	0.154679	0.00222738	0.00204177	-0.102	0.30895	0.0493988	0.0409144	-0.0502689	0.115015	0.239357	-0.147955	0.0629807	0.150843	0.00437004	-0.0455505	-0.258197	-0.0462414	-0.206112	-0.0826197	-0.0378692	-0.00874004	-0.0706197	0.269107	0.244814	0.199786	0.171186	0.13476	0.179483	-0.0192327	0.0473874	0.0814078	-0.0484171	-0.0638602	-0.0587133	0.0926653	0.156976	0.0912945	0.0782668	0.0264442	0.0388051
		0.231264	0.196181	0.264617	0.30806	0.260654	0.0782026	-0.066119	-0.225692	-0.17299	0.0612842	0.3175	0.209752	0.230468	0.249546	0.140925	-0.16418	0.555694	0.244781	0.476393	0.502977	0.58593	0.593464	-0.0645543	0.563208	0.437137	0.488945	0.326048	0.0428104	0.227275	0.328219	0.168882	0.645332	0.309895	0.327594	0.194175	0.318288	0.254919	0.120045	0.0755211	0.163183	0.253665	0.351429	0.439858	0.279845	0.305718	0.447501	0.241423	0.391505
		-0.496693	-0.735883	0.594475	0.53863	0.778755	0.536061	0.159327	-0.0238	0.00132229	0.455836	0.493389	0.312565	0.151582	0.283676	-0.189835	0.129027	0.327937	0.140309	0.0815587	0.0973943	0.0521241	0.0725051	0.259206	0.34555	0.207789	0.424061	0.462804	-0.243591	0.268791	0.130204	0.339525	0.376898	0.386198	0.273531	0.709893	0.344211	0.459916	-0.42782	0.450771	-0.038629	0.432421	0.850666	0.705712	0.791708	0.759404	0.160677	0.0740142	0.289431
		-0.685709	-0.665562	-0.759217	-0.741882	-0.754505	-0.717459	0.133682	0.00309911	0.0334673	0.00495856	0.016115	-0.0687731	-0.0978536	-0.0997085	-0.338889	-0.580328	-0.620808	-0.566157	-0.031596	0.159442	0.334256	0.0458993	0.231472	0.431228	0.314526	0.110185	0.368904	-0.122663	0.469094	0.598213	0.508256	-0.298812	-0.546584	0.74503	-0.712876	0.442722	-0.223373	-0.404388	-0.250716	-0.595951	-0.248613	-0.229666	0.242303	-0.125857	-0.681677	-0.49749	-0.286366	-0.344662
		0.0396634	-0.0650742	-0.140459	-0.312709	-0.203734	-0.179549	-0.0559283	-0.0620259	0.399775	0.0952927	0.0528791	0.204039	-0.223448	0.587486	0.530814	0.567001	0.52561	0.570853	0.182972	0.287328	0.218542	-0.0479043	0.291901	0.300419	0.291368	0.268954	0.155404	-0.439087	0.174493	0.171186	0.368654	0.129945	-0.0533455	0.0435508	0.186211	0.156487	0.0914074	0.290302	0.296853	0.104725	0.0125015	-0.0730539	-0.0298093	-0.375306	-0.0807358	0.0903348	0.252518	0.424192
		-0.268535	-0.255555	0.17963	0.0120076	-0.165329	-0.0408208	-0.0156098	0.318526	-0.0775213	-0.00731697	0.0029268	-0.0749309	0.384569	-0.0643674	0.207056	-0.406113	0.358037	0.337602	0.279789	0.41811	0.361873	0.390551	0.109969	-0.203583	-0.0961222	0.303079	-0.114912	-0.0109088	0.0663659	0.00694198	0.0787845	0.142564	0.286684	0.331635	0.284679	-0.266326	-0.00780362	-0.200912	-0.252901	0.0909015	0.0622186	-0.240125	-0.0172349	0.202613	0.0603053	0.131945	0.0523324	0.116048
		0.182823	0.148628	0.210701	0.315599	0.215531	0.113416	0.0911397	-0.158342	0.115967	0.132885	-0.0204734	0.157648	0.0425704	-0.00930635	-0.01489	0.213461	0.24583	0.21714	0.221507	0.0123308	-0.00023266	0.0381517	0.204717	-0.440492	-0.728766	0.578968	0.628563	0.859104	0.693207	0.799889	-0.655038	-0.746315	0.693207	0.572706	-0.570616	0.610072	0.771386	0.661106	0.715009	0.796115	0.707107	0.777123	0.61625	0.0913537	0.564335	0.310553	0.468626	-0.363817
		0.208565	0.160565	-0.209973	-0.270311	0.440168	0.336599	0.109033	0.165191	-0.00222738	0.0139209	-0.104962	0.314744	0.0859229	0.071797	-0.0239415	0.10004	0.238284	-0.148821	0.0495171	0.166404	0.0462414	-0.0534525	-0.234889	-0.0513368	-0.146498	-0.0782567	0.0171156	-0.020757	-0.0666186	0.247589	0.28845	0.261452	0.221756	0.101881	0.127932	-0.0061821	0.0600858	0.051452	-0.108082	-0.0607721	-0.102259	0.0957495	0.186294	0.0964349	0.110136	0.0652325	0.120405	0.553808
		0.162578	0.249546	0.256689	0.150553	0.115219	0.0459694	-0.189789	-0.290717	0.0298429	0.223303	0.263824	0.219319	0.27491	0.119239	-0.099938	0.602785	0.257482	0.475729	0.508931	0.573134	0.618237	-0.0817517	0.536185	0.452571	0.458306	0.354207	0.105684	0.188489	0.313937	0.171098	0.614507	0.328839	0.417037	0.237024	0.260248	0.267139	0.0777495	0.0369773	0.123222	0.251469	0.318288	0.458393	0.28773	0.293357	0.495196	0.29673	0.385977	0.431107
		-0.701955	0.590873	0.546323	0.800638	0.639564	0.281344	0.0528791	0.192455	0.44581	0.511558	0.266361	0.207789	0.323525	-0.183094	0.149328	0.283676	0.0951327	-0.0475933	0.0883467	0.0996555	0.180846	0.292553	0.371861	0.180846	0.475634	0.469224	-0.312482	0.268791	0.125395	0.330142	0.404744	0.325444	0.28773	0.629097	0.344211	0.325444	-0.353571	0.478139	-0.245047	0.278267	0.850666	0.701523	0.850666	0.771585	0.206127	0.12911	0.327284	0.52432
		-0.655698	-0.702987	-0.733951	-0.724391	-0.660087	0.121953	0.0396634	-0.0241719	-0.00309911	0.0142557	-0.173115	-0.12751	-0.212412	-0.306383	-0.571616	-0.602531	-0.527672	0.0220585	0.119693	0.319755	0.0804436	0.29648	0.457829	0.25731	-0.0703226	0.383846	-0.0959145	0.423272	0.653276	0.478083	-0.285395	-0.571859	0.742902	-0.73864	0.42208	-0.30202	-0.49549	-0.265417	-0.52537	-0.352942	-0.294728	0.252818	-0.12373	-0.595951	-0.481459	-0.286366	-0.503484	-0.313502
		-0.07117	-0.123257	-0.28786	-0.1987	-0.190641	0.0427135	-0.0335626	0.374147	0.0868956	0.09396	0.105085	-0.130241	0.595129	0.461218	0.680221	0.583656	0.459892	0.155945	0.276444	0.236276	-0.0582419	0.268419	0.204546	0.257185	0.215314	0.17379	-0.431316	0.18606	0.138617	0.241106	0.0223224	-0.0653133	0.0827124	0.194843	0.148367	0.180813	0.281771	0.306248	0.0816958	-0.0471128	-0.0605662	-0.00769327	-0.257247	-0.0519181	0.101848	0.230725	0.447977	0.521143
		-0.264997	0.148622	0.0576214	-0.185584	-0.0360195	0.0216132	0.222441	-0.0629054	-0.111104	0.00878034	-0.187625	0.356728	-0.211398	0.132973	-0.320939	0.389598	0.341577	0.305016	0.424737	0.370494	0.342664	0.127757	-0.245684	-0.120842	0.326283	-0.118865	0.073354	0.0674186	-0.0356979	0.16851	0.13072	0.257552	0.31968	0.239412	-0.292462	0.0507129	-0.0929266	-0.179648	0.136076	0.0845303	-0.239182	-0.0603053	0.148778	0.0437197	0.119865	-0.0213838	0.124635	-0.209955
		0.153486	0.240788	0.349519	0.253387	0.100193	0.0964791	-0.115967	0.132885	0.124544	-0.00697978	0.126167	0.120372	-0.0011633	-0.0446634	0.15071	0.221278	0.213691	0.224724	-0.0818507	-0.0490815	0.0258239	0.134507	-0.481541	-0.769469	0.490127	0.620361	0.782842	0.701161	0.711062	-0.661106	-0.757928	0.665143	0.551736	-0.549631	0.574795	0.822354	0.622414	0.661106	0.775213	0.608009	0.759856	0.520012	0.0159977	0.472936	0.29716	0.572706	-0.312782	-0.638779
		0.160565	-0.125148	-0.190238	0.426564	0.363395	0.112734	0.138802	-0.0347065	-0.0172618	-0.0341499	0.333894	0.0926569	0.0622308	-0.0243768	0.114147	0.233992	-0.0933085	0.0768022	0.166042	0.0451495	-0.039529	-0.273577	-0.132364	-0.0808019	-0.0775295	0.0367771	-0.00109251	-0.050245	0.185332	0.253953	0.213073	0.204217	0.0492338	0.196843	-0.025414	0.0864957	0.150403	-0.0710644	-0.0370885	-0.0460143	0.177439	0.165166	0.0724365	0.0854672	0.08581	0.164142	0.425552	0.553808
		0.286769	0.211347	0.116827	0.125667	0.0306493	-0.191387	-0.220116	0.117631	0.283609	0.291506	0.206561	0.255896	0.107178	-0.12406	0.479139	0.208954	0.508783	0.537365	0.571093	0.627968	-0.0783131	0.498803	0.445315	0.506253	0.403044	0.143316	0.182485	0.35112	0.169515	0.626539	0.36777	0.470263	0.269017	0.26933	0.313316	0.102565	0.0121145	0.129255	0.285273	0.398764	0.487649	0.360469	0.260659	0.491964	0.305718	0.443135	0.457305	0.50595
		0.501867	0.520607	0.777596	0.643276	0.317979	0.0370198	0.124135	0.46084	0.475127	0.233565	0.261434	0.316902	0.0521241	0.196571	0.283676	0.232419	-1.23315e-16	0.110958	0	0.189835	0.183094	0.316902	0.192081	0.528606	0.44563	-0.218993	0.178206	0.115772	0.358245	0.268791	0.469038	0.330142	0.722386	0.39548	0.455346	-0.325444	0.563424	-0.259303	0.311328	0.827342	0.598645	0.922125	0.659191	0.269845	0.177015	0.246733	0.527593	0.444833
		-0.654599	-0.646895	-0.661731	-0.575363	0.163884	0.068154	-0.077439	-0.068154	0.133682	-0.105272	-0.128127	-0.169423	-0.3273	-0.576519	-0.569433	-0.523798	-0.00834675	0.129789	0.398742	0.0101353	0.288314	0.439737	0.261412	-0.208503	0.318594	-0.130976	0.373506	0.708139	0.492083	-0.355072	-0.63072	0.791233	-0.76056	0.339378	-0.406932	-0.53527	-0.25912	-0.543169	-0.311419	-0.206452	0.340517	-0.0789909	-0.523386	-0.459301	-0.418693	-0.664771	-0.387985	0.125872
		-0.163772	-0.303774	-0.17854	-0.2409	-0.0549119	-0.0853881	0.340224	0.0070121	0.134961	0.195709	-0.0756948	0.644288	0.507332	0.661703	0.649276	0.455912	0.18891	0.232195	0.174331	0.00490023	0.22607	0.209393	0.326434	0.235739	0.163519	-0.364447	0.213	0.149114	0.189989	0.0419181	-0.0484484	0.0751016	0.194843	0.0919507	0.160815	0.264141	0.339952	0.0768951	-0.0317322	-0.0807358	0.000961663	-0.277078	-0.0442293	0.145913	0.101848	0.470714	0.540752	-0.0624877
		0.118737	0.0276162	-0.266177	-0.128307	-0.0648194	0.211858	-0.0950493	-0.144623	0.0234133	-0.100889	0.439759	-0.273387	0.0526702	-0.366025	0.401024	0.393963	0.412422	0.428519	0.378144	0.325318	0.163268	-0.175083	-0.0426373	0.273954	-0.196711	0.118865	0.195383	0.018842	0.182731	0.0832559	0.24143	0.329644	0.255539	-0.213778	0.0468134	-0.2022	-0.184807	0.127814	0.112867	-0.245785	-0.18206	0.179211	0.0536082	0.10332	-0.0127667	0.0762453	-0.23525	-0.0378345
		0.234825	0.314692	0.192509	0.0943899	0.0539641	-0.116663	0.144462	0.156954	0.025126	0.121531	0.0950863	-0.0186123	0.00162862	0.179824	0.238036	0.182131	0.259336	-0.0597759	-0.00814307	0.0897466	0.0983359	-0.399028	-0.691214	0.517886	0.695198	0.818631	0.646922	0.675206	-0.663126	-0.746315	0.648953	0.481541	-0.578968	0.451336	0.86454	0.620361	0.583135	0.757928	0.583135	0.757928	0.608009	0.0867919	0.49227	0.301628	0.568524	-0.180059	-0.642854	-0.40779
		-0.106699	-0.273106	0.423838	0.321074	0.108478	0.101815	0.0094663	0.0354488	-0.108108	0.293898	0.0691884	0.0537492	-0.0124065	0.0480937	0.192034	-0.0741881	0.0717109	0.144324	0.090253	-0.0730115	-0.326954	-0.181222	-0.00728338	-0.0800747	0.0989735	-0.030952	-0.0458775	0.179906	0.257215	0.181221	0.170034	0.0273559	0.214173	-0.0315949	0.0467009	0.187161	-0.0491036	-0.0463576	-0.0302214	0.211117	0.235874	0.104999	0.0888952	0.0923226	0.135113	0.282604	0.588843	-0.121613
		0.208156	0.0935001	0.0193584	0.0387131	-0.240013	-0.231264	0.102352	0.341033	0.21055	0.201772	0.198578	0.118435	-0.112003	0.466976	0.147344	0.50615	0.560575	0.618524	0.656088	-0.0223857	0.515469	0.450758	0.536185	0.470952	0.13329	0.214365	0.286834	0.207429	0.643062	0.433194	0.534897	0.303048	0.273085	0.373923	0.0936604	0.0379334	0.197017	0.234195	0.43289	0.464914	0.300102	0.167479	0.460568	0.239156	0.422337	0.275335	0.419044	0.477922
		0.469892	0.802925	0.634606	0.307146	0.00793368	0.100409	0.442043	0.488181	0.204761	0.365296	0.277011	0.196571	0.314692	0.21003	0.365296	0.104177	0.131284	-0.0249333	0.23689	0.205546	0.314692	0.101917	0.471362	0.404555	0.115477	0.125395	0.00482921	0.254554	0.202133	0.268791	0.0675833	0.56785	0.400115	0.413989	-0.259303	0.594266	-0.230766	0.211687	0.771585	0.455346	0.815549	0.603017	0.314692	0.233992	0.361482	0.615721	0.347829	0.16418
		-0.596799	-0.596237	-0.495642	0.132447	0.0185941	-0.130596	-0.0123963	0.0990902	-0.111452	-0.166962	-0.0898137	-0.31627	-0.575975	-0.517701	-0.555759	-0.0774672	0.148774	0.409597	0.0607937	0.248511	0.352763	0.209093	-0.0750859	0.421565	-0.101267	0.392446	0.685833	0.521028	-0.346408	-0.695521	0.838254	-0.809109	0.359578	-0.558099	-0.677931	-0.338443	-0.659108	-0.357077	-0.25702	0.271708	-0.113087	-0.541196	-0.398244	-0.634415	-0.792785	-0.556943	0.239539	-0.105809
		-0.317666	-0.137099	-0.215805	0.0111885	0	0.312934	-0.163716	-0.0587514	0.133033	-0.0616871	0.70346	0.563145	0.694927	0.56957	0.447938	0.169467	0.230552	0.209393	0.0119782	0.282305	0.266281	0.358657	0.148909	0.131571	-0.315299	0.251347	0.194315	0.0751016	0.0283106	-0.0495367	-0.0255887	0.182432	0.0837994	0.268419	0.301483	0.348346	0.124853	-0.00769327	-0.098011	-0.0538401	-0.20507	0.0845758	0.188882	0.0211558	0.493316	0.569937	-0.0519181	0.135387
		-0.069617	-0.289723	-0.191534	-0.103175	0.269144	-0.067291	-0.128601	-0.0146337	-0.12986	0.37376	-0.189669	0.0906686	-0.353625	0.395315	0.37722	0.412422	0.431353	0.41811	0.350356	0.188852	-0.126769	0.175083	0.312758	-0.134669	0.154399	0.230802	0.0773152	0.212127	0.200639	0.287687	0.391996	0.27364	-0.224057	0.0175578	-0.229834	-0.125992	0.11064	0.100455	-0.236979	-0.159882	0.164004	0.0564785	0.103956	-0.063494	0.0552028	-0.265615	-0.192669	-0.293007
		0.273275	0.133117	0.085799	0.0532666	-0.130569	0.112953	0.114344	0.0316392	0.121995	0.0662839	0.0507091	-0.00674713	0.161347	0.261852	0.169665	0.264824	-0.157417	-0.0372214	0.102281	0.132654	-0.553839	-0.761783	0.515758	0.601812	0.851825	0.665143	0.71698	-0.677213	-0.697188	0.605945	0.481541	-0.585217	0.485836	0.875352	0.669174	0.612133	0.790439	0.614193	0.71698	0.564335	-0.00914167	0.562239	0.341686	0.673197	-0.182326	-0.610072	-0.32614	0.00914167
		-0.122311	0.435457	0.295169	0.0562266	0.0901478	-0.0289539	0.0614193	-0.0758801	0.297529	0.109808	0.0985203	-0.0670143	0.029382	0.158991	-0.0132771	0.0513368	0.145773	0.090253	-0.0432925	-0.377737	-0.12112	-0.074984	-0.0695286	0.0782567	-0.0251265	-0.0513368	0.19289	0.186482	0.153398	0.0816958	-0.0132641	0.224013	-0.00171725	0.0388051	0.158499	-0.0120206	-0.0600858	-0.0182024	0.193442	0.186635	0.0587133	0.0686632	0.0061821	0.116983	0.394133	0.676887	-0.0529498	0.371759
		-0.0322621	-0.0467756	0.0910854	-0.279656	-0.208954	0.0838397	0.291506	0.220913	0.104765	0.247958	0.118435	-0.0983287	0.378476	0.149751	0.550304	0.562916	0.57983	0.544434	0.00344409	0.488347	0.450758	0.507741	0.494027	0.188337	0.154947	0.308962	0.190385	0.631678	0.437137	0.571061	0.331629	0.27715	0.336586	0.0105205	0.0277344	0.231365	0.253665	0.473957	0.527356	0.313571	0.217597	0.491964	0.34711	0.413549	0.255006	0.422337	0.440951	0.40254
		0.792608	0.553997	0.303079	0.00396685	0.154399	0.448319	0.446249	0.245879	0.35214	0.265888	0.296987	0.332345	0.347747	0.505398	0.0973943	0.207789	-0.0385304	0.354335	0.178597	0.321318	0.194326	0.509629	0.490547	0.124511	-0.0193163	-0.038629	0.110958	0.0820506	0.178206	-0.0820506	0.527783	0.404744	0.330142	-0.245047	0.5233	-0.0820506	0.3019	0.701523	0.450771	0.850666	0.509813	0.29633	0.181678	0.273305	0.522136	0.332998	0.12911	-0.09396
		-0.587229	-0.485178	0.120718	0.112688	-0.282583	-0.120101	-0.0662966	-0.206895	-0.211799	-0.183568	-0.25731	-0.578152	-0.466281	-0.56233	-0.160627	0.0959145	0.436903	0.194341	0.244401	0.368904	0.197883	-0.058411	0.41359	-0.0744905	0.42782	0.627228	0.557951	-0.311619	-0.706385	0.835566	-0.840268	0.343424	-0.600694	-0.683548	-0.400293	-0.696599	-0.305165	-0.219122	0.235987	-0.106699	-0.52537	-0.315585	-0.683548	-0.791015	-0.609477	0.305665	-0.144169	0.0393822
		-0.114811	-0.291842	-0.0264442	0.0345794	0.370088	-0.106483	0.105684	0.0644892	-0.0854958	0.600213	0.593857	0.749181	0.626748	0.470487	0.198078	0.215196	0.151615	-0.0212336	0.241106	0.143493	0.373908	0.129403	0.0984695	-0.260931	0.302536	0.208058	0.0642255	0.076189	0.00871148	-0.0576979	0.211008	0.0315767	0.332788	0.332259	0.32406	0.0826559	0.0173095	-0.00192333	-0.0442293	-0.0845758	0.104725	0.207924	0.0250019	0.446152	0.558473	0.049035	0.253464	0.283676
		-0.24137	-0.0840051	-0.0396205	0.272147	-0.0994291	-0.0380438	-0.00585358	-0.0443604	0.476151	-0.189669	0.0819046	-0.370668	0.480167	0.42922	0.447378	0.494133	0.38292	0.357077	0.180986	-0.0783054	0.151441	0.151441	-0.120842	0.0981009	0.25157	0.0773152	0.184761	0.195729	0.365366	0.453534	0.27866	-0.308983	-0.0266609	-0.317861	-0.249702	0.150999	0.0567974	-0.205772	-0.0883532	0.221862	0.0520134	0.0940864	-0.0701891	0.207666	-0.232953	-0.143541	-0.31915	-0.307797
		0.0779018	0.0404774	0.00325724	-0.122458	0.0765079	0.187436	0.0316392	0.125703	0.112721	0.0655867	0.0183797	0.157186	0.281032	0.189973	0.273959	-0.189512	-0.0486164	0.0823152	0.107154	-0.485836	-0.779031	0.451336	0.572706	0.693207	0.628563	0.653011	-0.732679	-0.659085	0.589375	0.468626	-0.555941	0.496552	0.855469	0.671186	0.605945	0.775213	0.553839	0.693207	0.622414	-0.109591	0.583135	0.312782	0.669174	-0.310553	-0.541196	-0.335029	-0.111869	0.433972
		0.433281	0.287904	0.0990373	0.0994076	0.042685	0.105702	-0.0335932	0.347406	0.0561416	0.0787523	-0.0761443	0.0346045	0.128677	-0.0165418	0.00874004	0.124385	0.0735293	-0.0248487	-0.400494	-0.00400587	-0.0218494	0.0174798	0.0564315	-0.0280393	-0.049881	0.265851	0.184838	0.125184	0.114611	0.0434338	0.270002	0.040865	0.027131	0.139722	-0.0374318	0.00858622	0.0182024	0.231809	0.222996	0.0508198	0.0508198	0.0415516	0.0967775	0.234192	0.593813	-0.0499819	0.27687	0.335337
		-0.0798133	0.216131	-0.328494	-0.17299	0.192187	0.215334	0.231264	0.0870603	0.310422	0.143332	-0.0943049	0.303335	0.182592	0.566825	0.591148	0.577503	0.612783	0.0198029	0.534119	0.431676	0.539134	0.552075	0.250535	0.174578	0.29557	0.22035	0.640505	0.481159	0.59017	0.270895	0.290892	0.366539	0.0168963	0.0701086	0.242994	0.314248	0.494027	0.433296	0.226681	0.184592	0.380443	0.227816	0.42782	0.268565	0.295606	0.382657	0.284352	0.458393
		0.602143	0.327441	0.126769	0.16491	0.531408	0.452831	0.278622	0.248056	0.283676	0.33675	0.371861	0.332345	0.393682	0.0430621	0.140309	-0.180846	0.393682	0.180846	0.263661	0.124511	0.501161	0.387146	0.0521241	-0.0820506	-0.0627593	0.120584	-0.29718	-0.0868712	-0.339525	0.316037	0.362915	0.226	-0.139819	0.496273	-0.202133	0.245047	0.629097	0.330142	0.763473	0.469038	0.174682	0.118573	0.130281	0.406727	0.331856	0.11623	-0.132621	0.0387822
		-0.458886	0.0786767	-0.0111567	-0.168192	-0.0953801	-0.0142557	-0.17496	-0.209347	-0.1725	-0.280722	-0.499342	-0.368904	-0.504916	-0.123257	0.0828244	0.39817	0.118505	0.175426	0.370055	0.191978	-0.0298078	0.403887	-0.204965	0.352186	0.604149	0.503245	-0.30289	-0.729374	0.839597	-0.837582	0.309347	-0.60748	-0.622935	-0.381819	-0.668539	-0.269612	-0.229666	0.16198	-0.0192234	-0.481459	-0.233881	-0.586249	-0.621017	-0.624852	0.204099	-0.222269	0.0227561	-0.0385072
		-0.224848	0.00406857	0.00915423	0.366025	-0.195709	0.0822292	0.153961	-0.149778	0.635533	0.617933	0.759856	0.583656	0.467841	0.212085	0.219586	0.155404	0.0136116	0.273763	0.135366	0.335962	0.030488	0.145118	-0.178652	0.249707	0.225071	0.0593299	0.0206892	0.118555	-0.0196003	0.14241	0.00381129	0.281237	0.220156	0.328739	0.115272	-0.0259634	-0.0423069	-0.0499961	-0.112396	0.071133	0.202215	0.100889	0.513088	0.550511	0.114313	0.32406	0.393814	0.00407978
		-0.0084054	0.0612206	0.173969	-0.0278028	0.0512078	-0.106727	-0.067291	0.438235	-0.257576	-0.0278028	-0.358279	0.462402	0.428244	0.513592	0.495062	0.396267	0.362831	0.337851	-0.0961222	0.193765	0.172131	-0.0267747	0.122818	0.220399	0.125781	0.180701	0.177051	0.385106	0.486361	0.245464	-0.293099	-0.0942244	-0.429464	-0.171259	0.13131	0.0159583	-0.186807	-0.120819	0.280906	0.0663635	0.0966339	-0.0842117	0.241384	-0.228933	-0.335008	-0.493523	-0.562101	-0.661259
		0.0546616	0.0507091	-0.156029	0.0720935	0.214151	0.0746493	0.180747	0.0895144	0.0530341	-0.0465237	0.0881212	0.243768	0.167817	0.270992	-0.206329	-0.0462911	0.0346629	0.132885	-0.541196	-0.780938	0.457829	0.628563	0.798003	0.642854	0.63061	-0.715009	-0.722881	0.683224	0.558042	-0.564335	0.522136	0.859104	0.673197	0.661106	0.784745	0.608009	0.685225	0.502966	0.0822292	0.5956	0.321691	0.553839	-0.288217	-0.560141	-0.366025	-0.123257	0.431796	0.585217
		0.304964	0.12716	0.112734	-0.0037123	0.125681	-0.0562266	0.345246	0.0150183	0.0761443	-0.0393914	0.024812	0.153366	-0.0707101	0.00546255	0.0604339	0.0462414	-0.0500661	-0.392454	-0.0509729	0.0200287	-0.01311	0.0935236	0.00946837	-0.114951	0.235827	0.15966	0.0767295	0.045091	0.0328262	0.257517	0.0741514	0.134088	0.170267	0.0209497	0.000343451	0.0394917	0.24907	0.132036	0.0494469	0.0878668	0.0566543	0.032625	0.163778	0.618529	0.00247487	0.166911	0.355496	0.211057
		0.271745	-0.287559	-0.1337	0.110395	0.254309	0.304123	0.219319	0.374589	0.0822292	-0.0846449	0.347292	0.192986	0.489649	0.612783	0.620816	0.575174	0.0456263	0.514578	0.495819	0.55002	0.538839	0.292553	0.177741	0.28621	0.251783	0.686393	0.545317	0.553274	0.197648	0.223499	0.286522	-0.0522723	0.0219967	0.204275	0.395704	0.48685	0.401438	0.244821	0.138903	0.434391	0.114855	0.423434	0.175468	0.301226	0.357133	0.269694	0.417945	0.311328
		0.351701	0.202929	0.1215	0.567956	0.403877	0.307146	0.274788	0.171849	0.290335	0.400209	0.283676	0.198816	0.00906705	0.0068003	0.00453355	0.393682	0.124511	0.196571	0.101917	0.54329	0.515967	0.0589191	-0.0482828	0.0434561	0.106143	-0.0868712	-0.110958	-0.159027	0.46448	0.446191	0.264048	-0.221232	0.418604	0.00965837	0.254554	0.693121	0.53226	0.730672	0.545655	0.123257	0.0892684	0.12911	0.41797	0.261764	-0.0399571	-0.168849	0.0646226	-0.0798823
		0.160189	0.0427612	-0.140468	-0.077439	0.0898137	-0.146634	-0.193396	-0.138617	-0.240877	-0.471906	-0.339468	-0.494877	-0.163588	0.139285	0.404459	0.150553	0.130382	0.32788	0.145809	-0.0280196	0.431796	-0.161811	0.38442	0.666984	0.549722	-0.313363	-0.696973	0.834893	-0.806371	0.314228	-0.62848	-0.60562	-0.420733	-0.626767	-0.238093	-0.269612	0.166223	-0.273804	-0.505479	-0.271708	-0.624852	-0.624852	-0.643942	0.10319	-0.178082	0.0148794	-0.0507549	-0.111045
		0.110755	-0.0599935	0.285521	-0.270395	0.0822292	0.0546809	-0.138617	0.543786	0.598943	0.804252	0.546375	0.499469	0.216929	0.294937	0.237886	0.0571539	0.259861	0.118013	0.287104	0.0756453	0.160815	-0.232518	0.307959	0.157396	0.0609619	0.0870603	0.161356	0.0424624	0.121268	0.072383	0.317952	0.227145	0.357659	0.132515	0.00480831	-0.0932137	-0.11623	-0.119105	0.0384618	0.202215	0.0788155	0.514879	0.591856	0.125811	0.368811	0.32406	-0.00713959	0.0788155
		0.0324182	0.183075	0.0629054	-0.032192	-0.251818	-0.0489476	0.457997	-0.317749	0.0175604	-0.220282	0.384829	0.368332	0.486691	0.519131	0.427574	0.412422	0.33207	-0.133682	0.148483	0.309856	-0.0148754	0.213392	0.17135	0.228086	0.0266148	0.206527	0.42922	0.473843	0.330639	-0.284823	-0.186096	-0.547198	-0.258658	0.0784761	-0.0411675	-0.21934	-0.152269	0.282157	0.0223412	0.132899	0.00223421	0.215871	-0.0471445	-0.290158	-0.36996	-0.333311	-0.541196	-0.575957
		0.025126	-0.152098	0.0183797	0.200803	0.0781341	0.179824	0.0402448	0.0265217	-0.0469888	0.0697698	0.207479	0.1819	0.233678	-0.239871	-0.083941	-0.00814307	0.147702	-0.581053	-0.771386	0.462151	0.659085	0.818631	0.730723	0.628563	-0.742429	-0.754065	0.720916	0.585217	-0.632655	0.612133	0.824212	0.720916	0.695198	0.813031	0.622414	0.691214	0.481541	0.274779	0.585217	0.357188	0.485836	-0.28374	-0.481541	-0.383655	0.0434164	0.270293	0.545416	0.102008
		0.185083	0.153941	-0.0129929	0.180297	-0.0617902	0.326495	0.0315581	0.0702753	0.0185006	0.0280763	0.100909	-0.066362	-0.030588	0.0134741	0.0243982	-0.0835378	-0.425571	-0.0345928	0.0986102	-0.0840738	0.104422	-0.0280393	-0.133089	0.253464	0.207498	0.137235	0.0255324	0.0788817	0.233164	0.040865	0.158	0.183491	0.0398351	0.0484171	0.0539088	0.285157	0.0830673	0.0786098	0.0902662	0.0319382	0.0439547	0.212581	0.676887	-0.0964449	0.0880483	0.332451	0.276385	0.0341499
		-0.319072	-0.101547	0.0870603	0.176992	0.276493	0.178592	0.359008	0.115219	-0.0500002	0.265409	0.198578	0.488325	0.61709	0.608182	0.594042	0.0232466	0.501189	0.526139	0.491038	0.507146	0.339196	0.178058	0.316734	0.251155	0.705818	0.522882	0.537806	0.169832	0.182168	0.311761	-0.0984315	-0.0191278	0.188489	0.387739	0.480259	0.405846	0.192569	0.17775	0.459481	0.0586237	0.406947	0.195985	0.332601	0.353794	0.300102	0.450771	0.226681	-0.011498
		0.195074	0.166223	0.601664	0.399883	0.354389	0.281455	0.176348	0.277011	0.360914	0.389326	0.0883467	0.178597	-0.0362645	0.108698	0.292553	0.0883467	0.138053	0.270339	0.564147	0.458517	-0.0158671	0.038629	0.110958	0.0965093	0.0579344	-0.159027	-0.0434561	0.386198	0.469038	0.24029	-0.330142	0.390842	0.0434561	0.576683	0.81949	0.646339	0.730672	0.594266	0.119744	0.154837	0.163013	0.424702	0.34555	-0.0164548	-0.138471	0.0669708	-0.151332	0.310107
		0.0173546	-0.154029	-0.0235521	0.171884	-0.110834	-0.242998	-0.13183	-0.342939	-0.490406	-0.324399	-0.52269	-0.0840147	0.14996	0.375231	0.135724	0.0596023	0.352763	0.254964	-0.196702	0.488169	-0.187252	0.368328	0.615982	0.507699	-0.333097	-0.678027	0.795375	-0.791924	0.271809	-0.623994	-0.758855	-0.352942	-0.554979	-0.212789	-0.271708	0.250716	0.0469834	-0.483466	-0.344662	-0.632505	-0.643942	-0.570656	0.0857241	-0.133717	0.0140041	-0.0848504	-0.0656219	-0.186761
		-0.157331	0.321134	-0.259374	0.099823	0.105085	-0.199875	0.523005	0.611618	0.772822	0.601483	0.565716	0.226608	0.22836	0.21047	0.0593299	0.250221	0.146743	0.264676	-0.0419181	0.150533	-0.345474	0.362985	0.162913	0.0729267	0.0772764	0.17325	0.106615	0.153781	0.123438	0.352333	0.193225	0.380866	0.0855358	-0.0201942	-0.169804	-0.208876	-0.174576	-0.00576996	0.180301	0.0740142	0.505911	0.596219	0.125811	0.401197	0.32406	-0.113093	0.0499961	0.0874555
		0.146608	0.0146337	-0.0526702	-0.243173	-0.0993628	0.453446	-0.313469	0.00439019	-0.277078	0.368579	0.406727	0.520053	0.452079	0.405777	0.457713	0.373364	-0.0654298	0.157356	0.316626	-0.0247916	0.284648	0.0221292	0.247637	0.174607	0.293385	0.451594	0.480589	0.333625	-0.346937	-0.244579	-0.509803	-0.257379	0.0121284	-0.0510565	-0.206087	-0.172877	0.244842	0.0708267	0.181427	0.0255324	0.21934	-0.0360887	-0.269045	-0.444097	-0.504417	-0.622356	-0.615552	-0.746554
		-0.187436	0.00814307	0.151173	0.0957827	0.180977	0.0418728	0.0739523	-0.0430355	0.137054	0.21714	0.234825	0.260251	-0.20909	-0.0402448	0.000465321	0.135896	-0.648953	-0.790439	0.425262	0.689219	0.76563	0.818631	0.742429	-0.8149	-0.736585	0.769469	0.646922	-0.713036	0.642854	0.840839	0.816766	0.740483	0.799889	0.711062	0.740483	0.498691	0.328363	0.549631	0.370439	0.468626	-0.259068	-0.451336	-0.468626	0.132361	0.323916	0.479392	0.0639288	0.0863357
		0.176983	-0.00965191	0.227133	0.0504766	0.384339	0.0546192	0.0385211	0.0794042	-0.00783573	0.0537492	-0.0900504	-0.0480613	-0.0284034	-0.0258547	-0.085417	-0.421054	0.0203929	0.0415095	-0.0742567	0.0404174	-0.0662548	-0.15555	0.24416	0.175629	0.13806	0.0344838	0.00132643	0.249408	0.0714074	0.15527	0.185693	0.0847815	0.0223234	0.103629	0.235196	0.0796385	0.184251	0.0734654	-0.0164853	0.122458	0.190919	0.623445	-0.0296962	0.160028	0.38797	0.316071	0.12753	0.412182
		-0.0532246	0.0459694	0.148949	0.309635	0.0991333	0.315928	0.178592	-0.0628959	0.300183	0.0886704	0.501867	0.606455	0.655523	0.600111	-0.0137762	0.464935	0.542668	0.525843	0.511607	0.309779	0.181536	0.36315	0.305227	0.695849	0.531461	0.485057	0.210582	0.20112	0.269643	-0.114644	-0.0535466	0.173629	0.424992	0.539723	0.352681	0.148054	0.233488	0.408048	0.0735549	0.423434	0.182312	0.325891	0.361581	0.214188	0.423434	0.235756	-0.0241449	-0.0712583
		0.269412	0.600467	0.462027	0.382538	0.411067	0.174099	0.395859	0.349944	0.430543	0.122253	0.185341	-0.0973943	0.0113338	0.292553	0.21003	0.216753	0.365296	0.605423	0.59516	0.131284	0.163825	0.235529	0.358245	0.187783	0.106143	0.115772	0.358245	0.437016	0.230766	-0.478139	0.418604	0.106143	0.779662	0.783686	0.726533	0.799692	0.65063	0.131451	0.214264	0.124428	0.41797	0.360346	-0.00470145	-0.184009	0.148994	-0.179347	0.340989	-0.0199806
		-0.208734	0.0483367	0.198307	0.0409025	-0.208734	-0.11207	-0.352186	-0.466281	-0.371206	-0.509924	-0.154109	0.12682	0.449358	0.176018	0.0762766	0.349298	0.18607	-0.0572196	0.596051	-0.137505	0.432364	0.588471	0.511036	-0.394164	-0.691888	0.805001	-0.773869	0.260343	-0.587072	-0.783918	-0.383875	-0.485473	-0.151366	-0.277994	0.263318	-0.0469834	-0.346733	-0.373585	-0.6723	-0.586249	-0.511459	0.0315072	-0.217946	-0.0253815	-0.0874714	0.0332573	-0.224862	0.0394772
	CC irrelevant	-0.145887	0.063521	-0.348113	-0.0762139	0.216461	0.0343095	0.0812894	0.15347	0.241542	-0.0101667	0.066562	0.00779201	-0.0113338	-0.0736369	-0.0800028	0.176629	0.111099	0.259206	0.108274	-0.10121	0.0616085	0.10333	0.0743443	0.297904	0.318374	0.149892	0.149795	0.0488676	-0.084953	0.106438	0.28564	0.274179	0.0467587	-0.0817969	0.392307	0.160997	0.174928	0.154026	-0.105129	-0.405767	-0.15635	-0.00467671	-0.248901	0.16332	0.119115	0.0350718	0.2627	0.172607
		0.352763	-0.223602	-0.36953	-0.092494	-0.186391	-0.215135	-0.480467	0.238423	-0.0573715	0.158867	0.049972	0.0425712	0.243144	0.129403	-0.0943412	-0.164384	-0.0444215	0.166223	0.0758628	-0.186427	0.0887992	-0.147826	0.0333185	-0.136775	0.0629201	0.109112	0.0166604	0.26714	0.0505667	0.238845	0.150455	0.216414	-0.0806866	0.0433384	-0.0346727	0.270849	0.306915	0.115279	0.183159	-0.0747356	0.114033	-0.134318	0.0462718	0.0468885	-0.0327016	-0.160094	-0.0653858	0.101728
		0.0675433	-0.0302721	-0.0315881	-0.0160144	0.123354	-0.0377289	0.0627221	-0.018208	-0.0401411	0.036413	-0.0539544	0.0763072	0.140391	0.134277	0.0710492	-0.0204734	-0.0920684	-0.423363	-0.284679	-0.224265	-0.259565	0.0332674	0.0741846	0.127789	0.00767776	-0.322173	0.279663	0.0792956	0.196426	0.0869601	0.0920684	0.264595	-0.224265	0	-0.334619	-0.153254	-0.12014	-0.302204	-0.226791	0.135433	-0.112489	0	0.02815	-0.204027	-0.37179	-0.0219593	0.145373	0.185547
		-0.0908579	0.0023848	0.0214624	0.171689	0.124737	0.0838198	0.138401	0.054523	0.0582138	-0.1291	-0.213749	-0.173927	-0.000952591	-0.172938	0.0191659	0.0313183	0.0338137	-0.165573	-0.184592	-0.256617	-0.0980381	0.000249432	-0.0257097	0.0276852	0.0117232	0.0210823	-0.0903371	0.037757	-0.0156383	0.00572142	-0.145828	0.0308933	-0.0217406	-0.0137312	0.217313	-0.0789148	-0.110502	-0.0907177	0.095285	0.0142398	-0.205747	0.0985555	0.000714749	-0.167572	-0.0771546	0.0235856	-0.0792956	-0.0528791
		0.0768582	-0.0683254	-0.0802705	-0.214478	-0.0102527	-0.0153789	0.0529604	0.0153789	0.0461294	-0.181193	-0.207453	-0.0862858	-0.198997	-0.0437487	0.0404661	-0.266721	-0.052601	0.0862858	-0.0693922	0.118934	0.0660796	0.0107923	-0.0684552	0.0355213	0.10803	-0.0764091	0.321378	-0.184741	0.029677	0.0472081	0.259783	-0.031893	-0.100135	0.212362	-0.0269249	0.0728938	-0.153403	0.280437	0.109839	0.0639288	-0.00673162	0.0572033	-0.0179506	0.0796156	0.212362	-0.00785354	0.190152	0.0863357
		0.0434231	0.170818	0.0325334	0.118164	0.0853881	0.131257	0.0624167	-0.0492824	0.0459981	0.167202	0.238741	-0.225775	0.367083	0.344821	0.0689819	-0.267837	-0.0591336	0.0492824	0.251686	-0.186768	-0.373088	-0.373088	-0.26333	-0.182415	-0.156264	-0.30633	-0.185317	-0.0468202	0.175438	0.119855	0.251818	-0.111104	-0.276258	-0.251818	-0.102348	-0.205608	0.1674	0.173737	0.136575	0.295102	0.154448	0.216186	-0.166495	0.0373844	0.00729534	0.00547152	0.0100311	0.328013
		0.205732	-0.129681	0.0341083	0.160041	0.0221417	-0.265684	-0.0283073	0.00166525	0.209052	0.0882009	0.0541074	-0.163659	-0.185968	-0.0707435	-0.0615947	0.185142	0.0524433	-0.0249774	-0.00582835	-0.0216474	0.331599	0.213992	-0.0815519	-0.320346	0.174374	-0.256389	-0.285851	-0.205871	0.135797	0.103173	-0.257968	0.00251864	0.277752	-0.292553	0.0377751	-0.462328	-0.698364	0.090609	0.272811	0.265393	-0.407595	-0.372736	-0.348856	-0.224813	-0.304123	-0.113615	-0.0273945	-0.492016
		-0.0597121	-0.303079	-0.13071	0.19131	0.0177914	-0.090169	0.0927053	0.0190621	-0.0597121	-0.0240833	-0.104742	-0.127334	0.0453278	0.140732	0.0835387	0.241777	0.215213	0.105449	-0.204004	-0.0155838	0.0177087	0.08566	0.248825	0.288856	0.163268	0.20253	-0.118865	-0.0410796	0.149328	0.135417	0.193475	-0.0327341	-0.0490957	0.186524	0.070122	0.00467671	0.22585	0.0934662	-0.448121	-0.200422	-0.22585	-0.144724	0.315343	0.331278	-0.130761	0.0350718	0.0350718	0.0584423
		-0.269172	-0.250936	-0.12868	-0.0997368	-0.23206	-0.390799	0.258077	-0.0814078	0.322937	0.131246	0.213915	0.299461	0.22306	-0.239496	-0.147826	-0.30127	0.0555218	0.0370198	-0.274084	0.0444215	-0.0240645	0.0314678	0.0111071	0.049972	-0.0777113	0.0148093	0.388645	-0.102058	-0.0148754	0.305984	0.17671	-0.0162541	0.0411721	-0.0254639	-0.0666186	0.196582	0.205163	0.0335894	-0.0687834	0.0684677	0.076479	0.18398	0.166836	0.0666186	-0.0918782	0.0752466	0.0277662	0.0678513
		-0.00767826	0.0153563	0.0822211	0.146065	-0.07565	0.134277	-0.00460697	0.0197436	0.129254	0.0618454	0.161767	0.10783	0.337837	0.196584	-0.0153553	-0.0409425	-0.327155	-0.349519	-0.379192	-0.204027	-0.3097	0.31968	-0.0153553	0.0358259	0.0409425	-0.0409425	-0.010237	0.287186	0.0537316	0.0435006	0.33959	-0.0435006	-0.216681	-0.219209	0.297202	0.201494	-0.206559	-0.153254	-0.148165	-0.244455	-0.153254	0.0511741	0.171051	-0.20909	0.0958576	0.0323595	0.268811	0.114299
		-0.0011924	0.0628784	0.209154	0.114573	0.0710197	0.192344	-0.00325915	0.111131	-0.155041	-0.222524	-0.126982	0.0442882	-0.143593	0.00280485	0.00093495	0.118933	-0.151637	-0.237745	-0.201726	-0.113712	0.0224479	-0.0634851	0.0777835	0.110883	0.120951	-0.0556742	0.0301306	-0.0922402	0.00533999	-0.247787	0.0453822	0.0472884	-0.0610097	0.199619	0.0667253	0.0941432	-0.159858	0.211658	0.0640581	0.0853881	0.0707307	0.0221563	-0.0221563	-0.0614491	-0.0264442	-0.0314464	-0.153369	-0.286757
		-0.0324644	-0.19588	-0.163677	0.0717388	0.0324644	0.035881	-0.102438	0.0870937	-0.227711	-0.144098	-0.080899	-0.157065	0.0807358	-0.0265298	-0.0701706	-0.0930175	0.0606888	-0.480064	0.184592	0.200778	0.00989298	0.0529907	-0.0242818	0.132637	0.0961582	0.270348	-0.0966069	0.133806	0.0584423	0.214567	-0.201939	-0.131434	0.124374	0.123257	0.0650496	-0.251098	0.146675	0.0448701	0.210144	-0.0840959	0.0538401	-0.0112193	0.263234	0.262131	0.113195	0.0852158	0.148941	-0.211253
		0.214373	0.0639288	0.0919475	0.267837	-0.0328586	0.114889	-0.0131444	0.147608	0.144339	0.363909	0	0.325666	0.101783	-0.312861	-0.22253	-0.0919475	-0.101783	0.245216	-0.202712	-0.370264	-0.344779	-0.21863	-0.13443	-0.125686	-0.331991	-0.13443	0.0146337	0.157648	0.0716759	0.225856	-0.0541326	-0.266205	-0.38155	-0.327722	-0.261892	0.181879	0.220691	0.194533	0.252159	0.0978689	0.180975	-0.181879	0.00182384	0.00638343	-0.0300911	0.0856682	0.174642	-0.0759949
		-0.0203466	0.10702	0.0502591	-0.0628164	-0.140481	0.0183172	-0.010824	0.176058	0.206582	0.109796	-0.142967	-0.178537	-0.076564	-0.0532753	0.133023	0.108966	-0.105645	0.0582672	-0.0266424	0.379144	0.0574353	0.0474507	-0.259861	-0.0547277	-0.232038	-0.456117	-0.0600209	0.220734	0.135797	-0.0428104	-0.090609	0.277752	-0.240613	0.0805529	-0.326957	-0.748137	-0.0629452	0.299941	0.404797	-0.312924	-0.34555	-0.457066	-0.366609	-0.0838397	-0.0568536	-0.0712	-0.391666	-0.18705
		-0.303079	-0.0482828	0.179971	-0.142095	-0.328659	0.0647905	-0.063521	-0.124382	0.00495856	-0.104036	-0.138617	-0.0170004	0.149892	0.032582	0.235493	0.266166	0.135797	-0.25433	0.0601931	-0.0247916	0.0460358	0.122565	0.261434	0.18506	0.201756	-0.00141674	0.0382472	0.152334	0.0654507	0.170286	-0.0514326	-0.0116917	0.223541	0.14705	-0.0981322	0.221232	-0.0280585	-0.26959	-0.303935	-0.0374094	-0.119115	0.281058	0.267294	-0.119115	0.0654507	0.0584423	0.149376	0.340364
		-0.216929	-0.134101	-0.0308509	-0.160775	-0.0479849	0.189989	-0.0758628	0.0703166	-0.0166604	0.0610706	0.147826	0.297652	-0.0555218	0.092494	-0.182756	-0.204761	0.112803	-0.0887992	-0.0629201	-0.0887992	-0.0851038	-0.204761	-0.0370198	-0.175411	-0.138617	0.296295	-0.30211	0.0307407	0.369537	0.237271	-0.0297976	0.0297976	0.0752767	0.0102944	0.186919	0.185308	0.0936654	0.0758177	0.0863357	0.089415	-0.0912625	0.125716	-0.0215965	-0.139845	0.0117241	-0.0715492	-0.121413	0.0561383
		0.0500082	0.0982031	0.266049	-0.0350972	0.0537352	-0.0592153	-0.0397026	0.0568041	0.0837541	0.0618454	0.0760881	0.312003	0.201362	-0.0307088	-0.0537316	-0.267109	-0.229317	-0.479144	-0.186283	-0.267109	0.0971754	-0.0716287	0.00767776	0.061403	-0.104834	-0.160885	0.206559	0.0716287	0.0971754	0.299703	0.0639598	-0.173591	-0.264595	0.186283	0.204027	-0.224265	0.0537316	-0.148165	-0.226791	-0.135433	-0.02815	0.181208	-0.226791	0.192419	-0.042758	0.254045	0.122361	-0.10969
		0.0596023	0.249447	0.152934	0.0757934	0.125205	-0.0334576	0.0747085	-0.0747085	-0.247877	-0.179492	-0.00857326	-0.184749	-0.00654463	0.0556152	0.156381	-0.0299162	-0.257076	-0.185055	-0.127474	-0.0453888	-0.0519248	0.114861	0.0964552	0.130427	-0.197693	-0.100232	-0.0530062	-0.052625	-0.16251	0.0232661	0.0308933	-0.0644392	0.112276	0.193916	0.0636771	-0.167056	0.113543	0.0427135	0.0142398	0.0264442	0.0621632	-0.0171536	-0.00214425	-0.00714746	0.0657333	-0.0450216	-0.212191	-0.0742997
		-0.275061	-0.182333	0.0717388	0.109254	-0.0768582	-0.054668	-0.0444215	-0.184106	-0.105129	0.00224842	-0.108716	0.117668	-0.121714	-0.069248	-0.0921201	0.0355213	-0.287238	0.208462	0.201668	-0.043163	0.0609582	-0.0674271	0.144594	-0.000449685	0.166338	-0.0229329	0.0647319	0.0782052	0.203893	-0.222807	-0.0618666	0.138896	-0.0280467	0.0291684	-0.21458	0.218946	0.171236	0.0829759	0.0661703	0.181254	0.138896	0.349744	0.343218	0.0471128	-0.0975313	0.140013	-0.0762549	0.0807358
		0.207924	0.0525664	0.332058	-0.0197163	0.238741	0.167202	0.332058	0.196531	0.134529	-0.00985839	0.382926	0.170465	-0.309656	-0.190021	0.167202	-0.0722639	0.157409	0.00585358	-0.0877476	0.0175604	-0.0424322	0.15481	-0.00439019	-0.183866	-0.0131704	0.102348	0.0195429	0.103808	0.157718	0.0760601	-0.0541326	-0.102348	0.0190236	0.103808	0.227894	0.195436	0.131128	0.038296	0.0567941	0.147463	-0.0273559	0.0510565	0.11114	-0.0829373	-0.047411	0.114776	-0.0545308	-0.107332
		0.223478	0.282939	0.164202	-0.142138	-0.0224799	-0.0715751	0.162005	0.169447	0.130536	-0.0798894	-0.14628	-0.124731	-0.0757326	0.134681	0.0349667	-0.0757326	0.0191498	-0.0191498	0.296691	0.113946	0.0832143	-0.0970455	-0.0123608	-0.0882352	-0.282391	0.0300172	0.257968	0.173349	0.10066	-0.00251864	0.280221	-0.173349	0	-0.356285	-0.777824	-0.105684	0.317147	0.467085	-0.23376	-0.364858	-0.45019	-0.369236	-0.267786	0.00710858	0.00469648	-0.328086	-0.152592	-0.273788
		-0.03558	0.152206	-0.174928	-0.333601	0.0939734	0.090169	-0.164835	-0.0283328	-0.262687	-0.23689	-0.120277	0.142846	-0.036831	0.190677	0.173818	-0.00141674	-0.0983836	-0.0375391	-0.147779	-0.0269164	0.064854	0.213019	0.234794	0.154457	0.0686846	0.0962635	0.132788	0.0374094	0.179568	-0.181887	0.0210445	0.228158	0.0911328	-0.271885	0.209676	-0.0584423	-0.2627	-0.301651	0.126104	-0.100465	0.335823	0.244296	0.00233836	0.174928	0.22585	0.207364	0.414718	0.0747926
		-0.189989	0.0707517	-0.211746	0.00342815	0.290125	-0.118338	0.0277662	-0.0536719	-0.0185115	0.147826	0.322937	0.0721655	0.0832559	-0.0647694	-0.125716	0.0296171	-0.0536719	-0.0111071	-0.179084	-0.0906467	-0.190097	-0.105421	-0.281344	-0.215745	0.273954	-0.30211	0.0990902	0.474566	0.270849	-0.0130034	-0.0530854	0.127694	0.00216726	0.14549	0.104475	0.147107	0.0752767	-0.00431946	-0.0370198	-0.0844879	0.0961881	-0.0111071	-0.113418	-0.112188	-0.0296171	-0.202319	-0.0838719	-0.0148093
		0.0870388	0.283265	-0.0962334	0.0300528	-0.081345	0.013382	0.0252274	0.0732401	0.0692963	0.108486	0.238203	0.164164	0.0179144	-0.0409425	-0.39642	-0.344557	-0.442853	-0.143074	-0.23689	-0.201494	-0.26208	0.201494	0.140527	0.0537316	0.0997285	0.398876	0.132885	0.132885	0.302204	0.0639598	-0.107386	-0.0792956	0.102281	0.292195	-0.0690726	0.0179144	-0.287186	-0.244455	-0.0537316	0.12014	0.0895144	-0.20909	0.217578	0.0381367	0.215294	0.0993167	-0.0889376	0.123513
		0.230071	0.205098	0.0573454	0.0792646	-0.100948	0.0315026	-0.0695007	-0.252018	-0.247877	-0.0176225	-0.161587	-0.0177636	0.163716	0.18286	-0.032253	-0.244194	-0.117202	-0.0847298	0.0605934	0.0347065	0.14293	0.193697	0.164436	-0.151517	-0.118485	-0.104797	-0.104797	-0.165162	-0.0186895	0.0293679	-0.0743443	0.0932701	0.164026	0.0514815	-0.161374	-0.0232661	0.191649	0.163394	-0.0807228	-0.00643272	-0.0371627	-0.032161	-0.0721584	0.0935638	-0.12563	-0.167572	-0.100694	-0.243933
		-0.248193	-0.0802705	0.0939149	0.0205049	0.0222135	-0.116068	-0.0788066	-0.0458598	0.0916713	-0.052601	0.104246	-0.0400166	-0.100135	-0.0175372	0.0463092	-0.226563	0.265016	0.209232	-0.0552971	0.046428	-0.0831437	0.0647249	0.00134905	0.175507	0.00719492	0.109165	0.03687	0.224784	-0.180561	-0.0475604	0.143362	0.125492	0.0448701	-0.131079	0.152427	0.158979	0.236732	0.133313	0.200153	0.193487	0.324684	0.27645	0.128844	-0.0594453	0.145594	-0.153403	0.128844	0.0796156
		0.108337	0.283952	0.0591336	0.373426	0.225775	0.348007	0.160674	0.293603	0.0689819	0.283952	0.0459981	-0.23226	-0.0853881	0.14107	-0.0558501	0.124712	0.244615	0.164988	0.140255	-0.0102437	0.230189	0.0219501	-0.0248765	0.0994291	0.267642	-0.00162862	0.202712	0.198366	0.156264	0.0482828	0.198366	0.351871	0.211398	0.215285	0.160154	0.135667	0.0583464	0.0646226	0.0902189	0.116594	0.0829373	0.132944	-0.11932	-0.0710999	0.0747427	0.0165282	-0.176395	0.00495856
		0.224659	0.129085	-0.110626	-0.175232	-0.111456	-0.0183172	0.112286	0.00666097	0.0424575	-0.24193	-0.114776	-0.0532753	0.0333019	0.0449541	-0.133023	0.0374637	-0.0183172	0.440499	0.24029	-0.00166525	-0.0935218	0.00706338	-0.107613	-0.242483	0.0282517	0.260444	0.255491	0.0453278	0.0704927	0.33675	-0.220734	-1.23315e-16	-0.309779	-0.537704	-0.178347	0.287623	0.542359	-0.18624	-0.44477	-0.451719	-0.470507	-0.206561	0.107414	0.0109584	-0.340255	-0.134504	-0.249172	-0.188859
		0.0749449	-0.0533629	-0.231518	0.128179	0.0952414	-0.201378	-0.0453278	-0.232	-0.206107	-0.159046	0.0983836	-0.0955568	0.0835387	0.147779	0.0304575	-0.122394	-0.102623	-0.104742	-0.0870741	0.127236	0.233909	0.09485	0.106204	0.0240833	0.0976769	0.170349	-0.0654507	0.0724574	-0.237384	-0.142398	0.142398	0.0514326	-0.351701	0.135417	-0.00467671	-0.264997	-0.271885	0.0280585	-0.0350718	0.290218	0.218922	-0.0140299	0.160997	0.160997	0.133089	0.303935	-0.0187063	0.157215
		0.0181485	-0.0342781	-0.00171407	0.258077	-0.195598	0.0277662	0.0351692	-0.243144	0.123872	0.382093	0.0333185	-0.0462718	-0.0407208	-0.129403	-0.0536719	-0.145984	-0.0222135	-0.213915	-0.201097	-0.175411	-0.228542	-0.456337	-0.0647694	0.269087	-0.399122	0.0911745	0.433242	0.254878	0.0736535	-0.0698657	0.0698657	0.0346727	0.133089	0.0384641	0.194972	0.0617473	0.136161	0.0616871	0.0185115	0.190097	0.0832559	-0.0697003	0.0234475	0.0505887	-0.0512054	-0.00555359	0.0795596	-0.0561383
		0.292501	-0.0732401	0.018208	-0.0263241	0.0267628	0.0697345	0.0717065	0.0285175	0.0372903	0.160241	0.0995162	0.0307088	-0.107386	-0.201494	-0.322173	-0.344557	-0.00255926	-0.163427	-0.173591	-0.216681	0.0869601	0.211621	-0.0869601	0.0920684	0.420921	0.20909	0.143074	0.327155	0.148165	-0.148165	-0.127789	0.148165	0.26208	0.0307088	0.12269	-0.334619	-0.381657	-0.0895144	-0.0895144	0.234366	-0.163427	0.139624	0.031204	0.184401	0.0323595	-0.138473	0.101622	-0.118907
		0.216529	0.0527861	0.0634236	-0.0953124	0.0538717	-0.0432314	-0.252018	-0.282315	-0.0657051	-0.177191	-0.143269	0.178565	0.199378	-0.0784954	-0.292843	-0.126051	-0.105639	0.0366624	0.0336784	0.177872	0.18999	0.204201	-0.248163	-0.189381	-0.189381	-0.151897	-0.133682	-0.0488132	0.0164011	-0.0400447	0.0746356	0.181818	0.0671063	-0.120386	-0.00572142	0.0498297	0.1987	-0.139862	-0.0121506	-0.0614491	-0.022871	-0.0443072	0.122782	-0.151948	-0.106397	-0.104259	-0.217843	-0.0214417
		-0.0905046	0.13479	0.0392974	0.0034176	-0.104143	-0.0792956	-0.03687	0.113648	-0.126641	0.00673162	-0.0597902	-0.0844661	0.0566451	0.080899	-0.302325	0.270223	0.208787	-0.0211344	0.0361133	-0.0764091	0.0240289	-0.0508034	0.177798	-0.11051	0.027429	0.0409156	0.157959	-0.164266	-0.0341727	0.108721	0.052719	-0.00897546	-0.0919342	0.120183	0.136663	0.28964	0.104246	0.213471	0.19682	0.334504	0.247785	0.156749	-0.0179506	0.202374	-0.0594453	0.212362	0.200153	0.134882
		0.401868	0.0492824	0.271063	0.216037	0.287171	0.127985	0.10506	0.0755456	0.261381	0.0328586	-0.180247	-0.167202	0.23226	-0.0459981	0.245216	0.238847	0.15481	-0.0146337	-0.0658292	0.138799	0.0365809	0.0453576	0.0629054	0.319174	0.0586136	0.128601	0.209951	0.167894	0.128601	0.16208	0.185317	0.191119	0.206268	0.15109	0.122954	0.0601687	-0.00979464	0.0528791	0.0710999	0.0182379	0.155623	-0.0419423	-0.183688	0.0565241	0.112276	-0.0858957	-0.0214863	0.131246
		-0.125509	-0.0865388	-0.118095	-0.132194	-0.0882009	0.133023	0.0308047	0.0607629	-0.142138	-0.0840455	0.0183172	0.0815519	0.049115	-0.0216474	-0.00666097	0.0624265	0.437333	0.246031	-0.0424575	-0.155082	0.12697	-0.128729	-0.31174	0.0176581	0.304862	0.324506	0.110707	0.0377751	0.188337	-0.198317	-0.00251864	-0.292553	-0.574752	-0.0226668	0.275282	0.537704	-0.117736	-0.363105	-0.481415	-0.437878	-0.170588	0.169311	-0.00704471	-0.367537	-0.202602	-0.258413	-0.17178	0.0619739
		-0.0876323	-0.311328	0.111718	0.0914372	-0.254054	-0.0042502	-0.180143	-0.113924	-0.102623	0.0969702	-0.0913159	0.0757591	0.100503	0.053823	-0.106155	-0.0262081	-0.0757591	-0.0552386	0.111659	0.291075	0.0686846	0.121007	0.0453278	0.151301	0.158342	-0.144724	0.0187063	-0.342633	-0.107461	0.0584423	0.0163682	-0.381061	0.0934662	-0.0911328	-0.253504	-0.174928	0.0631147	-0.0327341	0.2627	0.142398	0.00233836	0.0654507	0.0210445	0.0350718	0.0490957	-0.102797	0.124511	-0.12564
		-0.00685627	-0.101044	0.265211	-0.122027	0.0666186	0.0129582	-0.177248	-0.0684677	0.405207	0.0481219	0.0129582	-0.0148093	-0.103574	-0.0222135	-0.206593	0.0906467	-0.112803	-0.177248	-0.114649	-0.182756	-0.405207	-0.0703166	0.255444	-0.387691	0.12183	0.377189	0.147107	0.0628299	0.00866899	0.0796047	-0.000541815	0.130931	0.000541815	0.285723	0.143873	0.209644	0.0869516	0.0807918	0.189485	0.0931097	-0.01049	0.0715492	0.0666186	-0.0475052	0.0259154	0.0974194	-0.0653858	0.00617065
		-0.0947012	-0.0195242	-0.0760881	0.0100914	0.070611	0.0787167	-0.00021938	0.0504467	0.130783	0.0508852	0.061403	-0.214151	-0.183746	-0.104834	-0.507924	-0.12269	-0.284679	-0.231842	-0.239412	0.0332674	0.143074	0	0.148165	0.49596	0.201494	0.11504	0.224265	0.231842	-0.20909	-0.104834	-0.0127961	0.13798	0.0690726	0.13798	-0.297202	-0.274644	0.0230324	-0.135433	0.337105	-0.181208	0.0739373	0.0681656	0.161459	0.0750915	-0.17867	0.13157	-0.116603	-0.00577897
		0.143806	0.128018	-0.0495291	0.00521464	-0.018468	-0.277733	-0.331596	-0.0238136	-0.172465	-0.123723	0.348838	0.0923356	-0.120928	-0.263509	-0.12186	-0.101839	0.0167116	0.0367628	0.237575	0.159793	0.191472	-0.307995	-0.133682	-0.0549119	-0.0469071	-0.0743443	-0.0899564	0.0621529	-0.091479	0.106072	0.183331	0.123426	-0.0362318	0.0335626	0.0355963	0.254919	-0.173957	0.00571798	-0.105684	-0.00714746	-0.134171	0.0593068	-0.10212	-0.109248	-0.0693029	-0.207243	0.0157242	-0.0257296
		0.0956199	0.0597902	0.0136702	-0.0956199	-0.0636441	-0.0485564	0.127537	-0.0773072	-0.0471128	-0.0822458	-0.0129313	0.0669779	0.102438	-0.211322	0.256487	0.143203	0.053949	0.0389266	-0.114544	-0.00600749	-0.0454103	0.152112	-0.0912226	0.0278786	0.0512528	0.174928	-0.122738	0.00785121	0.067291	0.0280467	-0.0740142	-0.0919342	0.162776	0.100889	0.290738	0.114313	0.317036	0.233413	0.323592	0.274249	0.191264	-0.0325334	0.187928	-0.0908146	0.291836	0.154519	0.191805	-0.079101
		0.0722639	0.23226	0.114889	0.23226	0.216037	0.088668	0.00657229	0.186764	0.101783	-0.267837	-0.157409	0.290388	-0.00657229	0.167202	0.14899	0.237405	0.0102437	-0.0117071	0.0555949	0.122771	0.172252	0.105267	0.297752	0.00814307	0.156264	0.160627	0.1519	0.243173	0.14899	0.266205	0.196917	0.220691	0.0747427	0.113867	0.0610798	-0.117401	0.0811165	0.0938589	-0.0118548	0.0656348	-0.000911922	-0.151997	0.0392076	0.023139	-0.0264442	-0.0726937	0.197432	-0.295325
		-0.1711	-0.162832	-0.145452	-0.213992	0.0291398	-0.0174847	0.0757326	-0.121413	-0.0516112	-0.0133218	0.103154	0.0582672	-0.059931	-0.0990012	0.0882009	0.415899	0.25832	-0.0715751	-0.261597	0.176127	-0.0564922	-0.339235	0.0494338	0.339196	0.312236	0.130782	0.00755589	0.213268	-0.215757	0.0402928	-0.257968	-0.467085	0.0327394	0.34164	0.560912	-0.133089	-0.358722	-0.522886	-0.471362	-0.149751	0.0710562	0.0180027	-0.359973	-0.192782	-0.299083	-0.173333	0.0975625	-0.135195
		-0.307608	0.10158	0.0165206	-0.257803	0.0120421	-0.178035	-0.149892	-0.0899021	0.0743443	-0.113924	0.0870741	0.111099	0.077881	-0.171709	-0.00354184	-0.0120421	-0.0580698	0.20253	0.259206	0.0955568	0.0601687	0.0417876	0.193484	0.179347	-0.0654507	0.107461	-0.20505	0.00701505	0.0607786	0.0607786	-0.248901	0.100465	-0.107461	-0.20505	-0.130761	0.0210445	-0.0724574	0.299366	0.165642	0.0677864	0.202736	0.114454	0.107461	0.2143	-0.00467671	0.119995	-0.066845	0.0351314
		-0.092494	0.162978	-0.144143	-0.0444215	-0.0795596	-0.195598	-0.0887992	0.27045	-0.0277662	0.0592211	0.0555218	-0.103574	-0.0370198	-0.206593	0.0462718	-0.0684677	-0.232195	-0.217574	-0.224888	-0.433493	-0.0111071	0.355157	-0.319524	0.1918	0.408626	0.212665	0.0979899	-0.023297	0.0806866	-0.0373809	0.116899	-0.00812718	0.22979	0.163801	0.135546	0.0037024	0.0635365	0.167448	0.0961881	-0.0555218	0.0425712	-0.00678771	-0.0413376	0.0918782	0.104805	-0.0549052	0.0931097	0.16561
		0.00197442	-0.0736783	-0.0241306	0.0655711	0.0960145	-0.00811701	-0.00833639	0.157407	0.0662285	-0.061403	-0.224265	-0.14562	-0.0767402	-0.324664	-0.0383843	-0.158342	-0.221737	-0.201494	-0.094622	0.12014	0.0767402	0.0818507	0.503143	0.201494	0.11759	0.16851	0.181208	-0.274644	-0.130337	-0.0358259	0.0588461	0.0511741	0.0588461	-0.264595	-0.292195	-0.193891	-0.239412	0.418477	-0.0767402	0.0369813	0.0231149	0.156865	0.0831694	-0.117755	0.143074	-0.108538	0.0981637	-0.00924631
		0.156121	-0.0241166	-0.0681986	-0.0807831	-0.253858	-0.264887	-0.0861561	-0.190414	-0.153496	0.341131	0.105164	-0.0943598	-0.246957	-0.11627	-0.0871069	0.0197045	0.0604028	0.243228	0.15186	0.177197	-0.195427	0.0362318	-0.00457714	-0.0446198	-0.0366131	-0.0808189	0.0819612	-0.0834843	0.107623	0.161374	0.0979487	-0.0743443	0.10784	-0.07117	0.177531	-0.164732	-0.0992685	-0.106397	-0.0243003	-0.0985555	0.0543076	-0.0807228	-0.103546	-0.0528791	-0.267131	0.00571798	-0.0928506	-0.405905
		0.0341727	-0.0836823	-0.15179	-0.114473	-0.0445114	0.11544	-0.121266	0.0538401	-0.10782	-0.0554064	0.0193358	0.141414	-0.0578339	0.197011	0.163767	0.0692237	0.00562864	-0.103784	-0.0106799	-0.0885299	0.167713	-0.0692237	0.114992	-0.0211344	0.139177	-0.114792	-0.0309407	0.112076	0.100889	0.0358982	-0.0852158	0.167372	0.156749	0.327959	0.176803	0.309377	0.235625	0.349744	0.275349	0.143362	-0.0549612	0.172349	-0.0840959	0.313754	0.129961	0.17963	-0.0368379	-0.289937
		0.283952	0.108337	0.0394288	0.229018	0.0755456	-0.0689819	0.190021	0.0295732	-0.367083	-0.293603	0.199785	0.0492824	0.0722639	0.202712	0.185317	0.0833655	0.0234133	0.030729	0.141712	0.163534	-0.0146337	0.231632	0.0618679	0.172252	0.228744	0.0643674	0.188218	0.127144	0.247497	0.266205	0.249466	0.0638129	0.145649	-0.0118548	-0.0734273	0.0692783	0.0419423	-0.0428538	0.0437653	-0.0592576	-0.11932	0.0255324	0.0330542	0.00330571	-0.0957924	0.157028	-0.280761	-0.0858957
		-0.136338	-0.143795	-0.280389	0.0324695	0.0308047	0.138824	-0.0981706	-0.0474507	-0.0341343	0.149592	0.0915247	-0.038296	-0.165313	0.0657536	0.383955	0.278757	0.0416252	-0.277198	0.318626	-0.0388439	-0.437688	0.010595	0.34164	0.277752	0.135797	0.0730081	0.275282	-0.203303	0.0830673	-0.262919	-0.304862	0.00503727	0.373319	0.583943	-0.083369	-0.31204	-0.419489	-0.470507	-0.132093	0.0568536	0.0469563	-0.283764	-0.254794	-0.306729	-0.118058	0.127945	-0.0571072	0.0480248
		0.0977772	-0.0393912	-0.235279	0.0502835	-0.199797	-0.172412	-0.084953	0.110393	-0.151301	0.131566	0.0976769	0.145665	-0.171006	0.0247916	0.0269164	-0.00141674	0.207943	0.205546	-0.00850036	0.0742224	0.0417876	0.175927	0.175599	-0.0537693	0.0397469	-0.137744	-0.0420843	-0.119115	0.0257205	-0.22585	0.0794623	-0.0584423	-0.200422	-0.0934662	-0.0140299	0.0163682	0.356228	0.191159	0.0794623	0.221232	0.160997	0.179568	0.264997	0.0233825	0.0498588	-0.127898	0.084953	-0.174099
		0.101547	-0.264997	-0.0795596	-0.219403	-0.389217	-0.266815	0.114649	-0.138617	0.00925594	-0.136775	-0.0555218	-0.0740142	-0.221232	-0.193765	-0.0758628	-0.250436	-0.230369	-0.358868	-0.421141	-0.0740142	0.245684	-0.336888	0.208489	0.496919	0.223372	0.0763588	-0.0146287	0.0828502	-0.0146287	0.104475	0.02113	0.232462	0.153572	0.0998816	0.0252984	0.0382535	0.146598	0.131246	-0.0536719	-0.0555218	-0.0512054	-0.0333185	0.076479	0.043188	-0.0666186	0.177248	0.131861	-0.101728
		-0.0144788	-0.0171112	0.106518	0.0695154	0.0289561	-0.0219371	0.16351	0.0296141	-0.176131	-0.0716287	-0.155798	-0.0486164	-0.361904	-0.0741846	-0.18882	-0.297202	-0.282172	0.0588461	0.294699	0.0844055	-0.0511741	0.418477	0.130337	0.061403	0.140527	0.148165	-0.181208	-0.0997285	-0.15071	0.0767402	0.0127961	0.0307088	-0.148165	-0.229317	-0.186283	-0.239412	0.4695	0.0690726	0.0762456	-0.064702	0.166051	0.0589286	-0.139624	0.137323	-0.0485339	0.101622	0.0450684	-0.0242705
		-0.0154264	-0.0770951	-0.114813	-0.226678	-0.255697	-0.0400035	-0.152593	-0.210513	0.337501	0.150699	-0.116736	-0.188762	-0.140943	-0.0875823	0.0491282	0.050897	0.243719	0.158802	0.211577	-0.225977	0.0308933	0.0106799	-0.0777722	-0.0587232	-0.126845	0.129884	-0.0735825	0.0874484	0.156067	0.0808189	-0.0990902	0.0594853	0.0142398	0.15632	-0.190968	-0.0842905	-0.0928506	0.0235856	-0.217843	0.0343046	-0.0778683	-0.121358	-0.0507363	-0.290955	0.110673	-0.122782	-0.455599	0.121895
		-0.0905046	-0.239777	-0.0934713	-0.0422641	0.070122	-0.0413651	0.0572033	-0.029677	-0.069248	0.0373195	0.159746	-0.0732439	0.193192	0.131119	0.140072	-0.00281432	-0.0588916	-0.00600749	-0.0966069	0.148897	-0.0934662	0.153936	-0.0476575	0.168679	-0.0811019	-0.020782	0.109839	0.124374	-0.014585	-0.114313	0.197202	0.180142	0.3225	0.223448	0.333413	0.324684	0.339952	0.25772	0.194598	-0.0415058	0.18348	-0.00785354	0.292934	0.160094	0.15931	-0.0122805	-0.174215	-0.149816
		0.1378	-0.0328586	0.287171	0.0394288	-0.00328615	0.325666	0.0558501	-0.398717	-0.206289	0.322468	0.167202	0.322468	0.215738	0.237405	0.0935892	0.0570571	0.0702143	0.135886	0.217184	0.0804436	0.246056	0.102513	0.114021	0.0775213	0.0760601	0.246056	0.1519	0.179513	0.269078	0.264711	0.0947688	0.272768	0.0300911	-0.0323197	0.092039	-0.00911915	-0.0136786	0.0510565	-0.0638129	-0.038296	-0.0145905	0.0247916	0.0990902	-0.0941432	0.160707	-0.303402	-0.102388	0.0148754
		-0.153731	-0.331599	-0.00166525	0.113116	0.142138	-0.0832143	-0.0948479	-0.0424575	0.219751	0.0507792	-0.0690803	-0.162832	0.115606	0.422261	0.24029	-0.038296	-0.132245	0.301397	0	-0.400586	-0.0459041	0.295017	0.282689	0.13329	0.047845	0.299941	-0.165848	0.125766	-0.245576	-0.312236	0.0629452	0.33675	0.570146	-0.236443	-0.292553	-0.434867	-0.513856	-0.148146	-0.000888577	0.0665091	-0.331892	-0.291282	-0.257643	-0.0719818	0.0661025	-0.0671469	0.0464066	-0.120226
		-0.0647905	-0.17871	0.00708365	-0.251542	-0.19629	-0.0807101	0.0877811	-0.168896	0.159749	0.10333	0.140732	-0.108274	0.0884881	-0.0127504	0.0170004	0.224937	0.144819	-0.0623162	0.0710999	0.0743443	0.0800028	0.131284	-0.0514326	0.114454	-0.0280585	0.0514326	-0.0490957	-0.0116917	-0.241993	0.0794623	-0.100465	-0.2143	-0.105129	-0.0490957	-0.0303963	0.292507	0.244296	0.202736	0.329005	0.228158	0.181887	0.299366	0.0887992	0.0102004	-0.0860843	0.112088	-0.162846	-0.322607
		-0.235847	-0.202929	-0.246791	-0.383875	-0.306694	0.169899	-0.226715	-0.0018512	-0.195598	0	0.0444215	-0.153348	-0.0758628	-0.00925594	-0.313919	-0.264997	-0.405207	-0.492955	-0.138617	0.200639	-0.324353	0.136643	0.39341	0.141178	0.094206	-0.04388	0.0812275	0.0037927	0.0936654	0.030881	0.194436	0.17886	0.124486	-0.0166604	0.0820239	0.172962	0.238888	-0.0271493	0.064153	0	0.0252984	0.138003	0.0715492	-0.0185115	0.24436	0.169287	-0.0357861	-0.0801757
		-0.0522006	0.0738974	0.0576809	0.0100914	-0.0449653	0.151738	-0.00394883	-0.112489	-0.15071	-0.0562889	-0.0486164	-0.23689	-0.0665163	-0.0767402	-0.3097	-0.282172	0.0307088	0.317187	0.00767776	0.0997285	0.420921	0.211621	0.0409425	0.094622	0.16851	-0.14562	-0.0511741	-0.231842	-0.0307088	-0.0127961	0.0204734	-0.239412	-0.272133	-0.14562	-0.259565	0.391505	-0.0716287	0.0773997	-0.0716287	0.122361	0.0358259	-0.194709	0.15112	-0.0877841	0.072783	0.0739373	-0.00346739	-0.0138693
		-0.0957459	-0.113081	-0.234058	-0.266724	-0.089959	-0.168209	-0.221139	0.283689	0.128423	-0.037861	-0.197561	-0.128379	-0.141698	0.0142174	0.0131125	0.263841	0.163758	0.252156	-0.256045	0.0621529	0.0411885	-0.0831036	-0.0530062	-0.131403	0.101373	-0.0560553	0.0451057	0.148862	0.0941432	0.00228857	0.058342	0.0569446	0.191649	-0.193092	-0.0999815	-0.0899976	-0.00857694	-0.222785	0.060735	-0.020727	-0.139151	-0.0178683	-0.309115	0.127054	-0.136305	-0.49799	0.206938	-0.129403
		-0.273385	-0.0871178	-0.0094433	0.11544	-0.0615873	0.127727	0.0197855	-0.0544834	0.0260802	0.131567	-0.0616871	0.238926	0.136044	0.128433	-0.00422148	-0.0925688	0.0287005	-0.10199	0.175507	-0.070122	0.185186	-0.0184365	0.176266	-0.0759502	-0.0180112	0.140013	0.102008	0.0695322	-0.106483	0.166223	0.211253	0.370358	0.233413	0.331232	0.259926	0.360604	0.339952	0.132196	-0.0258032	0.157864	-0.014585	0.225663	0.122139	0.244381	0.0518402	-0.186396	-0.187748	-0.27523
		-0.157409	0.203038	0.0624167	0.0230021	0.398717	0.0262877	-0.389248	-0.124712	0.271063	0.183506	0.351191	0.284864	0.346198	0.215738	0.163534	0.116938	0.166441	0.205608	0.173705	0.347617	0.0472213	0.166441	-0.030729	0.164988	0.304901	0.231632	0.373088	0.264767	0.275452	0.126587	0.311135	0.0783851	0.0548367	0.0428538	-0.0045596	-0.0629018	-0.0683675	-0.0556129	-0.0492338	0.0373844	0.0413156	0.0247916	-0.113924	0.179084	-0.269412	-0.0644392	-1.23315e-16	-0.0495756
		-0.334026	-0.0249774	0.0923555	0.204934	-0.112286	-0.0790581	-0.0174847	0.252588	0.105645	-0.0524433	-0.191744	0.17358	0.423056	0.28773	0.0141544	-0.0547277	0.297945	0.0176581	-0.330657	-0.0829474	0.265393	0.210778	0.13329	0.0352573	0.299941	-0.173349	0.060429	-0.148327	-0.314692	0.110707	0.353847	0.535373	-0.134895	-0.25341	-0.330847	-0.46366	-0.149751	0.0373159	0.046174	-0.353914	-0.290474	-0.26149	-0.00704471	0.148511	-0.0666186	0.114831	-0.0619739	-0.0361591
		-0.206408	0.0134588	-0.290474	-0.15623	-0.00708365	0.0382472	-0.257116	0.0842459	0.0347065	0.122394	-0.0601931	0.0233751	0.0983836	0.0495756	0.0976282	0.107945	-0.0162921	0.0336077	0.0750517	0.0481597	0.138053	-0.0561059	0.130761	-0.100465	0.0537693	-0.102797	-0.0631147	-0.274179	-0.00701505	-0.107461	-0.232772	-0.121445	-0.0771276	-0.0631147	0.128433	0.244296	0.135417	0.235078	0.0887992	0.0561059	0.310783	-0.0116917	0.019267	-0.113218	0.114347	-0.129027	-0.280052	-0.0498588
		-0.190097	-0.210255	-0.319331	-0.25772	0.0536719	-0.182756	0.0795596	-0.133089	0.0425712	0.0351692	-0.0666186	-0.0906467	0.00740477	-0.30127	-0.27953	-0.405207	-0.489483	-0.157028	0.221232	-0.293385	0.214373	0.427574	0.142256	0.122837	-0.0785228	0.0741946	0.0547097	0.0833911	-0.0222135	0.211594	0.187994	0.103574	-0.00246827	0.120798	0.224279	0.225497	-0.0357861	0.0357861	-0.0887992	0.0623036	0.190097	0.0937254	-0.00617065	0.310909	0.153961	-0.0320847	0.00308533	0.239124
		0.0563657	0.073021	0.0337813	-0.0399218	0.127724	0.0190855	-0.201494	-0.0997285	-0.0230324	0.0818507	-0.0460586	-0.0639598	0.0537316	-0.3097	-0.277154	0.196426	0.312197	0.104834	0.163427	0.391505	0.304704	0.11759	0.31968	0.163427	-0.0639598	0.0255912	-0.127789	-0.0230324	0.0230324	0.0127961	-0.287186	-0.33959	-0.221737	-0.246976	0.406237	0.00255926	0.06932	-0.0785537	0.0958576	0.0970107	-0.17867	0.163755	-0.0288929	0.118907	0.0762456	0.00462318	0.00809053	0.0889376
		-0.117628	-0.272689	-0.288268	-0.0500006	-0.145489	-0.196172	0.355177	0.0894837	0.0341224	-0.11627	-0.059819	-0.131268	-0.00673464	0.0388189	0.255995	0.214676	0.24051	-0.206376	0.0564365	0.0442385	-0.134061	-0.0228847	-0.172358	0.0225034	0.00839138	0.0175004	0.170086	0.102134	0.0118242	0.022122	0.0995976	0.282879	-0.189551	-0.12207	-0.100694	-0.0493077	-0.215017	0.144129	-0.0400206	-0.11566	0.0407351	-0.316086	0.209364	-0.0871442	-0.431847	0.11934	-0.233413	-0.00617065
		-0.0479849	0.00674524	0.12037	-0.102887	0.100889	0.0755111	-0.0277085	0.0831437	0.196771	-0.153961	0.276845	0.157065	0.121266	0.0192306	-0.0175372	0.0220266	-0.133806	0.180088	-0.0359709	0.219011	0.048107	0.222564	-0.052522	-0.00461837	0.133313	0.0941732	0.106483	-0.0908146	0.121336	0.243366	0.382255	0.314848	0.383335	0.230092	0.38981	0.296226	0.0572033	-0.0280467	0.108721	0.0134631	0.157864	0.100889	0.21476	-0.0163739	-0.160666	-0.206665	-0.268535	-0.0463854
		0.225775	0.196531	0.0394288	0.303239	0.0295732	-0.351191	-0.190021	0.458213	0.283952	0.300029	0.256137	0.284864	0.147534	0.118397	0.112563	0.20416	0.220075	0.296321	0.430609	0.00977166	0.189669	-0.0278028	0.221521	0.214291	0.230189	0.514724	0.211398	0.226994	0.0847579	0.322688	0.0947688	0.0225269	0.038296	0.0464996	-0.0045596	-0.112049	-0.0619908	-0.0565241	-0.0510565	-0.0181809	-0.0280967	-0.166551	0.120183	-0.228738	-0.0842459	0.0396634	-0.127098	-0.100739
		-0.0990012	0.0541074	0.210699	-0.0590991	-0.059931	0.0965093	0.191744	0.0998318	-0.0374637	-0.128049	0.186793	0.412715	0.270589	0.0308047	-0.0776584	0.265067	0.0564922	-0.261597	-0.0706047	0.225708	0.198317	0.183343	-0.0201484	0.243095	-0.108196	0.115728	-0.178347	-0.299941	0.14081	0.395133	0.502574	-0.116832	-0.308501	-0.366804	-0.464517	-0.117631	0.0612926	0.0727635	-0.363	-0.239333	-0.26841	-0.0273945	0.211532	-0.0460075	0.0927633	-0.00826578	0.0160147	0.114048
		-0.0254999	-0.287007	-0.203303	-0.0382472	0.00141674	-0.269644	0.0191253	0.0297493	0.137207	-0.181548	-0.0134588	0.0736369	0.0120421	0.117892	0.138805	-0.0403715	-0.0547017	0.0531151	0.0205419	0.0702412	-0.128433	0.0303963	-0.14705	0.0957993	-0.0841312	-0.144724	-0.349435	0.0631147	-0.121445	-0.271885	-0.151701	-0.00233836	-0.0444215	0.186524	0.230465	0.0607786	0.130761	0.0374094	0.0561059	0.218922	-0.114454	0.0464606	-0.106438	0.140309	-0.150455	-0.263428	-0.090609	-0.0577867
		-0.149667	-0.274084	-0.261359	0.0166604	-0.202929	0.0869516	-0.164384	0.0407208	0.149667	-0.0370198	-0.191931	0.0333185	-0.297652	-0.27953	-0.32654	-0.508537	-0.0887992	0.217313	-0.322422	0.250566	0.435129	0.161649	0.125536	-0.0243805	0.109337	0.0444215	0.0557925	-0.0666186	0.213201	0.198192	0.118338	0.00308533	0.0684677	0.160707	0.176023	-0.0555218	-0.0252984	-0.0906467	0.0678513	0.186427	0.107882	-0.0961881	0.303682	0.122027	-0.00493653	-0.040104	0.314692	0.393247
		0.0876957	0.0136013	0.00943327	0.0914177	0.0160144	-0.0997285	-0.12014	-0.02815	0.0562889	-0.0435006	-0.12014	-0.0332674	-0.332132	-0.219209	0.11504	0.329644	0.094622	0.14562	0.356953	0.19896	0.155798	0.344557	0.0971754	-0.0486164	0.16851	-0.0971754	0.0971754	0.130337	-0.00511852	-0.299703	-0.332132	-0.104834	-0.204027	0.33959	-0.00511852	0.145373	-0.0750915	0.0912445	0.0739373	-0.234692	0.13157	0.0242705	0.132721	0.111995	0.0184922	0.0519991	0.0277373	-0.0508441
		-0.166037	-0.210976	-0.0304805	-0.142172	-0.247417	0.3225	0.110388	0.0929605	-0.0705594	-0.0266445	-0.0918603	0.0284333	0.0704194	0.30854	0.174654	0.172349	-0.155309	0.130644	0.111642	-0.137099	-0.0385195	-0.207886	0.0640581	0.0106799	0.00272235	0.150759	0.0552931	0.0255543	0.0141126	0.170465	0.2409	-0.185301	-0.110673	-0.10996	-0.0678751	-0.176794	0.154079	0.000714749	-0.0885709	0.100694	-0.281855	0.193092	-0.0435928	-0.368786	0.0671513	-0.245576	-0.129403	0.294032
		0.0143897	0.123954	-0.123954	0.117668	0.129328	-0.00184735	0.178497	0.243853	-0.192236	0.326766	0.127537	0.173143	0.0276724	-0.0422641	0.0006675	-0.127985	0.193364	-0.0287778	0.219455	0.0737148	0.214567	-0.0347065	0.00461837	0.144478	0.170122	0.171236	0.00560969	0.196057	0.29842	0.451927	0.353004	0.397353	0.249994	0.39843	0.370358	-0.00897546	-0.0605662	0.0818559	0.0773752	0.204595	0.109839	0.21476	-0.0231958	-0.110414	-0.199913	-0.289937	-0.0231958	0.0668367
		0.134529	0.0722639	0.258151	0.0131444	-0.401868	-0.283952	0.316065	0.360732	0.357554	0.178061	0.254698	0.0745988	0.0804436	0.109645	0.127144	0.220075	0.201264	0.368852	0.0667487	0.116938	-0.0892081	0.214291	0.212845	0.150445	0.280562	0.124229	0.202658	0.0565241	0.270978	0.0865784	0.0137124	-0.0209734	0.0720107	0.00638343	-0.166495	-0.0127667	-0.0155024	0.00182384	0.0181809	-0.0528791	-0.178035	0.0703166	-0.272656	-0.0495756	0.0413156	-0.0842459	-0.227107	0.103173
		0.0724066	0.209052	-0.0541074	-0.0457863	0.0516112	0.190094	0.0948479	-0.0333019	-0.118925	0.137167	0.4302	0.250949	0.0283073	0.0194238	0.141033	0.134003	-0.310017	-0.047669	0.257968	0.267867	0.18584	-0.0553959	0.225708	-0.170849	0.150831	-0.148327	-0.329407	0.198317	0.387873	0.478953	-0.096942	-0.291666	-0.348074	-0.45079	-0.104765	0.0666186	0.0367851	-0.397679	-0.20342	-0.249943	0.0446093	0.0728104	-0.0301459	0.0722895	-0.00929899	-0.00103323	0.150052	-0.135146
		-0.266862	-0.199096	-0.090609	0.00850036	-0.29186	0.0424957	-0.0113338	0.084953	-0.0729295	0.084953	0.100503	0.00779201	0.0250114	0.0430621	-0.0729295	-0.0945088	0.08566	0.0106254	0.0407963	-0.20505	0.0187063	-0.223541	0.0397469	-0.0981322	-0.177248	-0.396798	0.00233836	-0.0561059	-0.186524	-0.170286	0.00467671	0.0187063	0.271885	0.135417	-0.0420843	-0.00701505	-0.0817969	-0.0280585	0.193475	-0.195791	0.0815587	-0.166223	0.147074	-0.126769	-0.251531	-0.0838216	-0.0430621	0.0634485
		-0.277715	-0.312113	-0.0388703	-0.254079	0.0592211	-0.173574	0.116494	0.173574	-0.142301	-0.171737	0.00740477	-0.241321	-0.252257	-0.315723	-0.556551	-0.191931	0.298234	-0.263244	0.234934	0.517286	0.13255	0.0877177	-0.0238387	0.0731124	0.0530854	0.083932	-0.070948	0.226582	0.25008	0.109112	0.00308533	0.0351692	0.127559	0.141687	-0.0998816	-0.111573	-0.152734	0.0715492	0.132475	0.0450383	-0.145984	0.24436	0.0887992	-0.0487386	-0.00678771	0.314692	0.381911	0.419301
		0.0214984	-0.00241318	0.0655711	0.0144788	-0.094622	-0.176131	-0.0307088	0.12014	-0.0127961	-0.0997285	0.0435006	-0.447712	-0.292195	0.226791	0.384121	0.0716287	0.153254	0.344557	0.224265	0.0997285	0.356953	0.104834	-0.132885	0.264595	-0.094622	0.26208	0.12269	0.15071	-0.33959	-0.267109	-0.155798	-0.204027	0.398876	0.12014	0.117755	-0.0900911	0.120058	-0.0450684	-0.233552	0.141924	-0.0346704	0.0519991	0.0473788	0.0127136	0.0011558	0.0208036	-0.0773997	-0.163755
		-0.126051	0.0133361	-0.0966126	-0.217445	0.265805	0.127948	0.0971582	-0.0149589	0.0355244	-0.0242899	0.0543628	0.0287945	0.28024	0.106158	0.177707	-0.183709	0.0971877	0.0773914	-0.131023	-0.0457635	-0.250791	0.0568176	-0.0480508	0.0210003	0.218443	0.0644392	0.0236475	0.014494	0.191649	0.427525	-0.103546	-0.104972	-0.0814364	-0.0714445	-0.0328755	0.132748	-0.0435928	-0.0585927	0.0750135	-0.291654	0.153369	-0.0357337	-0.327222	0.00564076	-0.202929	-0.178472	0.178472	0.0123412
		0.145887	-0.121714	0.127727	0.131119	0.0660189	0.214567	0.254919	0.0578339	0.325358	0.107371	0.192317	0.0173546	0.00674524	-0.00667498	-0.143651	0.130054	-0.0436125	0.245182	0.0305762	0.173589	-0.0304862	0.0092367	0.169008	0.17569	0.24668	0.0168287	0.176559	0.27975	0.390888	0.38981	0.360604	0.249994	0.409182	0.342129	-0.00336582	-0.0437487	0.100889	0.0201942	0.187928	0.0515978	0.1891	-0.0872739	-0.167442	-0.176923	-0.265855	-0.0313814	0.0477492	0.0245602
		0.0952264	0.167202	-0.0361438	-0.473726	-0.229018	0.351191	0.338443	0.322468	0.160627	0.290595	0.0745988	0.147534	0.0819046	0.131516	0.217184	0.144623	0.361783	0.0521041	0.0599814	-0.201264	0.143168	0.257576	0.109645	0.15481	0.1519	0.171022	0.0364728	0.226994	0.0674566	0.05973	-0.0227971	0.0556129	0.0519678	-0.13022	-0.038296	-0.0127667	-0.0537904	0.0429677	-0.0545308	-0.136972	0.0943412	-0.246661	-0.00991707	0.150127	-0.00330571	-0.189507	0.0503622	0.0367139
		0.220574	-0.0299722	-0.0607629	0.0882009	0.170274	0.145452	-0.0349667	-0.153731	0.190919	0.411919	0.199166	0.0233124	-0.0300172	0.100569	0.165609	-0.237263	-0.0864728	0.262919	0.267867	0.165848	-0.13329	0.205795	-0.213268	0.0880954	-0.225708	-0.324506	0.198317	0.373319	0.450408	-0.108698	-0.34467	-0.323	-0.453368	-0.117631	0.0275441	-0.0226987	-0.328848	-0.173935	-0.248402	0.157008	0.0733263	-0.0629201	0.0792956	-0.00309968	-0.00516613	0.145942	-0.196707	0.138746
		-0.198395	-0.0800028	0.0162921	-0.291167	0.106155	-0.0439117	0.0233751	-0.120277	0.0743443	0.111805	0.0311657	-0.010943	0.0370198	-0.0997968	-0.0859282	0.0934364	-0.00920872	0.0226668	-0.202736	0.00935337	-0.121445	0.0187063	-0.119115	-0.253504	-0.360752	-0.0561059	-0.0374094	-0.144724	-0.107461	0.105129	0.0747926	0.317622	0.142398	-0.0116917	0.0631147	-0.0490957	-0.0420843	0.14705	-0.165642	0.100786	-0.116606	0.203303	-0.139181	-0.243192	-0.0951327	-0.0645807	0.0407963	-0.293662
		-0.373173	-0.0555218	-0.217574	0.0185115	-0.112803	0.0592211	0.188262	-0.151507	-0.0721655	0.0314678	-0.219403	-0.297652	-0.349907	-0.556551	-0.116494	0.353237	-0.278817	0.272008	0.512667	0.164878	0.0893399	-0.0400889	0.0779818	0.0844728	0.0704068	-0.0704068	0.213201	0.199264	0.130632	0.0357861	0.076479	0.160094	0.221841	-0.00617065	0.0604541	-0.0709329	0.139231	0.192542	0.149667	-0.105421	0.250436	0.0770951	-0.0777113	0.0197455	0.318669	0.353896	0.425791	0.388327
		0.00482635	0.032904	-0.0146982	-0.0690726	-0.18882	-0.0639598	-0.00511852	-0.0690726	-0.00767776	0.0639598	-0.393963	-0.297202	0.163427	0.374259	0.0435006	0.181208	0.272133	0.231842	0.0716287	0.31968	0.153254	-0.158342	0.244455	-0.0895144	0.244455	0.11759	0.226791	-0.312197	-0.269621	-0.214151	-0.186283	0.342074	0.0639598	0.152269	-0.0450684	0.0993167	-0.0277373	-0.224428	0.101622	0.0219593	0.0900911	0.0900911	-0.0323595	0	0.0104021	-0.0439132	-0.166051	0.0242705
		0.101364	-0.0404796	-0.216983	0.216983	0.097563	0.0957591	0.0172961	0.0373936	0.0799749	0.00299318	0.0257097	0.256976	0.115856	0.188415	-0.180305	0.128744	0.0930015	-0.0762488	0	-0.262794	0.070916	-0.0686302	0.100642	0.196938	0.1086	0.0320373	0.0247916	0.163394	0.441077	-0.0999815	-0.127766	-0.0550218	-0.116372	-0.129189	0.132036	-0.0571644	-0.111385	0.159762	-0.209364	0.153369	-0.0350191	-0.341806	0.0205112	-0.263785	-0.263785	0.0308509	0	0.312113
		-0.0921201	0.0370198	0.153042	0.0913802	0.188752	0.238979	0.138617	0.316438	0.141861	0.207453	0.0515845	0.0184365	0.0307026	-0.103335	0.124535	-0.0395671	0.246953	0.0341727	0.2119	-0.0243896	-0.0152404	0.199042	0.151173	0.27975	0.0695322	0.153578	0.27865	0.448737	0.405959	0.361689	0.227878	0.428471	0.395199	-0.062808	-0.0258032	0.0358982	-0.00560969	0.19682	0.00560969	0.194508	-0.110414	-0.185043	-0.198562	-0.216109	-0.00955158	0.100889	-0.00682258	-0.269874
		0.303239	-0.0262877	-0.439516	-0.190021	0.280732	0.251686	0.235501	0.135886	0.225856	-0.00585358	0.0979693	0.0614435	0.0994291	0.185317	0.116938	0.271951	0.0293131	0.0365809	-0.127144	0.0643674	0.194018	0.0702143	0.0804436	0.086287	0.199048	0.0792956	0.203561	0.0993177	0.071471	0.0255324	0.0574353	-0.0045596	-0.11114	0.0729214	-0.00820725	-0.0701891	0.0908446	-0.0908446	-0.0594853	0.125716	-0.220579	-0.0644392	0.228738	0.0660902	-0.148483	0.0805529	0.0298312	0.108196
		0.0249774	0.00666097	0.107305	0.156214	0.0998318	-0.0266424	-0.127219	0.24111	0.379144	0.223041	0.0374637	0.0158923	0.0829474	0.169116	-0.245962	-0.0282517	0.272811	0.339196	0.238131	-0.0805529	0.158342	-0.215757	0.0805529	-0.153335	-0.292553	0.170849	0.402383	0.450408	-0.166448	-0.350822	-0.351201	-0.447351	-0.141727	0.00266573	-0.0313074	-0.290662	-0.135327	-0.21984	0.187308	0.0470032	-0.0576357	0.143853	0.0480359	0.0402905	0.21868	-0.138232	0.158782	-0.139774
		-0.0573621	-0.0127504	-0.260598	0.104036	-0.0552386	0.108274	-0.00708365	0.032582	0.130155	0.0240833	-0.0359519	0.0506139	-0.0382472	-0.103086	0.126628	-0.0198336	-0.00528913	-0.258103	-0.0631147	-0.193475	-0.0794623	-0.191159	-0.303935	-0.333551	-0.0420843	-0.170286	-0.0864653	-0.116785	0.116785	0.140072	0.303935	0.14705	-0.0280585	0.00467671	-0.0841312	-0.109792	0.0303963	-0.20505	0.0792956	-0.106438	0.168474	-0.101917	-0.287164	-0.113218	-0.0702412	0.00793368	-0.304739	-0.114347
		-0.0481219	-0.232195	-0.0277662	-0.155188	0.0795596	0.241321	-0.0314678	-0.235847	0.0166604	-0.241321	-0.254079	-0.353493	-0.463339	-0.147826	0.273954	-0.275899	0.295325	0.548517	0.1401	0.0850137	0.0162541	0.108257	0.0151705	0.070948	-0.0752767	0.200337	0.197119	0.0949568	0.0542886	0.107267	0.067235	0.107882	-0.0887992	0.0018512	-0.130017	0.133089	0.176023	0.10419	-0.089415	0.260146	0.0986506	-0.0555218	-0.00802183	0.294327	0.364858	0.418868	0.407225	0.0374824
		0.0204016	-0.0285175	-0.13798	-0.249495	-0.00511852	-0.0332674	-0.0792956	0.02815	0.107386	-0.43312	-0.349519	0.302204	0.304704	-0.0332674	0.277154	0.324664	0.201494	0.0997285	0.292195	0.11504	-0.132885	0.16851	-0.160885	0.18882	0.112489	0.16851	-0.297202	-0.264595	-0.231842	-0.12524	0.252014	0.0537316	0.167199	-0.0127136	0.0589286	-0.00462318	-0.23811	0.115451	0.0681656	0.0958576	0.115451	-0.0670111	-0.0208036	0.0808617	-0.00231159	-0.0750915	0.0473788	0.0404474
		-0.00285777	-0.251098	0.145594	0.165372	0.144664	0.0430011	0.0247749	0.0871069	0.00947835	0.0352206	0.250351	0.105412	0.184592	-0.142792	0.15493	0.120766	-0.0652012	0.00800996	-0.238394	0.0735825	-0.0373757	0.114214	0.230494	0.156825	0.0114427	0.0408072	0.184592	0.275899	-0.0935638	-0.142707	-0.0928506	-0.151237	-0.134882	0.190259	-0.103546	-0.136305	0.177503	-0.151237	0.185301	0.0121506	-0.288856	0.0584423	-0.0740142	-0.233413	0.0123412	-0.0678513	0.275899	0.178472
		0.0740142	0.171804	0.122234	0.213233	0.25138	0.130939	0.33286	0.0638335	0.189644	0.065644	0.0373195	0.0573893	-0.104681	0.112109	-0.0741639	0.198997	0.0188862	0.19098	-0.0290793	0.000461838	0.190152	0.18348	0.221232	0.0493553	0.154728	0.288542	0.464664	0.459362	0.354091	0.24226	0.424192	0.393044	-0.108721	-0.0179506	0.00448775	-0.00112194	0.249994	0.00785354	0.148459	-0.132165	-0.152529	-0.186396	-0.209364	-0.039566	0.0954439	0.0150095	-0.291273	0.10928
		-0.157409	-0.423869	-0.267837	0.196531	0.271063	0.332058	0.105267	0.20416	0.0131704	0.112563	0.0599814	0.103808	0.221521	0.116938	0.296321	-0.00162862	0.0745988	-0.118397	0.0365809	0.222966	-0.033655	0.132973	0.0512078	0.158342	0.0246206	0.228794	0.117502	-0.0117535	0.0601687	0.195436	-0.0774745	-0.122046	0.00729534	-0.0246206	-0.091129	0.15177	-0.123806	-0.0891951	0.155188	-0.161626	-0.0512274	0.173115	0.115571	-0.115571	0.115728	0.0229478	0.143316	-0.0226668
[truncated: 1,581 more rows]
[truncated: 655 more columns]

## Sheet: Figure 3
PANEL C TOP	X	39.2908	53.7526	14.2081	9.24771	7.15584	10.6462	7.52266	7.91957	7.79996	8.71753	12.1713	36.7855	25.7689	121.757	100.454	80.4589	72.8951	67.1079	48.1578	63.5505	28.9635	37.7159	28.2631	15.9403	20.1762	15.5643	53.7142	16.0217	31.4562	46.5305	58.1061	64.9427	76.6739	118.449	11.4623	9.29349	11.7673	18.7385	17.8188	37.9569	40.3157	21.7109	23.1485	17.9039	11.9424	8.10995	45.5306	23.3759
[truncated: 67 more rows]
[truncated: 3,799 more columns]

[truncated: 6 more sheets: Figure 4, Supp. Figure 1, Supp. Figure 2, Supp. Figure 3, Supp. Figure 4, Supp. Figure 5]
